# Supplementary material for: Metabolism as means for hypoxia adaptation: metabolic profiling and flux balance analysis
Source: BMC Syst Biol. 2009 Sep 9;3:91. doi: 10.1186/1752-0509-3-91 (PMC2749811; doi:10.1186/1752-0509-3-91)
Supplement: Additional file 2 — Metabolomics data. All NMR concentration data are provided in the Excel file "NMR_data.xls" [file 1752-0509-3-91-S2.xls]

## Sheet: Intro
		Concentration data from NMR spectra
		Additional file from "Metabolism as a means for hypoxia
		adaptation: metabolic profiling and flux-balance analysis" by Feala et. al.
		First 4 sheets are summary data, last 4 (raw) sheets are from individual spectra
		including protein content from Bradford assay.

## Sheet:   
					spacer

## Sheet: Naive M
All in umol/mg protein
		0.2				0.04				0.005
		Average	Std dev	SEM		Average	Std dev	SEM		Average	Std dev	SEM
Lactate		0.0467977	0.00638033	0.00285337		0.133576	0.0155244	0.00694271		0.136287	0.0249058	0.0124529
Threonine		0.0049134	0.00165833	0.00074163		0.0422816	0.0241237	0.0107884		0.048589	0.0319859	0.0159929
Alanine		0.0595991	0.0155732	0.00696456		0.155522	0.0156461	0.00699716		0.261403	0.0317409	0.0158705
Glutamate		0.0493349	0.0103411	0.00462467		0.364253	0.0397845	0.0177922		0.369412	0.0326547	0.0163274
Glutamine		0.0452935	0.0114919	0.00513934		0.172291	0.046554	0.0208196		0.19879	0.0231117	0.0115559
Acetate		0.0394233	0.00706798	0.0031609		0.172621	0.0963188	0.0430751		0.175617	0.144862	0.0724311
Glucose		0.121871	0.0314274	0.0140548		0.415578	0.0460978	0.0206156		0.518699	0.0495853	0.0247926
Choline		0.00304565	0.000770439	0.000344551		0.00828061	0.00230014	0.00102865		0.013939	0.00231816	0.00115908
Proline		0.0380755	0.0160342	0.0071707		0.113364	0.0207059	0.00925997		0.142806	0.0382798	0.0191399
b-Alanine		0.0548365	0.0184878	0.00826798		0.287377	0.02719	0.0121598		0.389153	0.0397857	0.0198929
Arginine		0.0252056	0.00859154	0.00384225		0.098456	0.0145313	0.00649859		0.130554	0.0215001	0.0107501
Leucine		0	0	0		0.0113931	0.00384356	0.00171889		0.0166296	0.0040166	0.0020083
Valine		0	0	0		0.00989292	0.00374583	0.00167518		0.0128662	0.00247928	0.00123964
Ethanol		0.0316356	0.0239531	0.0107122		0	0	0		0	0	0
Fumarate		0	0	0		0	0	0		0	0	0
glycerate		0.0111881	0.00637163	0.00284948		0.0368869	0.012168	0.00544167		0.0222148	0.00795833	0.00397916
Glycerol		0.181238	0.0425955	0.0190493		0.374244	0.127059	0.0568223		0.406527	0.106506	0.0532532
propylene glycol		0.063235	0.063578	0.0284329		0.0142347	0.00230615	0.00103134		0	0	0
succinate		0.00320166	0.000859715	0.000384476		0.0211461	0.00195603	0.000874764		0.0142979	0.00307593	0.00153796
isoleucine		0	0	0		0.00854516	0.00178002	0.000796049		0.0124201	0.00252745	0.00126372
						0	0	0		0	0	0
Asparagine		0.00768112	0.0020702	0.000925822		0.0329559	0.00607298	0.00271592		0.0225574	0.0060943	0.00304715
Aspartate		0	0	0		0	0	0		0	0	0
O-Phosphocholine		0.017717	0.00380337	0.00170092		0.0511088	0.00522364	0.00233608		0.0855967	0.0164995	0.00824975
Glycine		0.00798738	0.00416312	0.0018618		0.0279382	0.0100691	0.00450305		0.0278265	0.00733397	0.00366699
Adenosine		0	0	0		0	0	0		0	0	0
homoserine		0.0439738	0.00732164	0.00327433		0.169059	0.0226762	0.0101411		0.173642	0.0390645	0.0195323
Fructose		0	0	0		0	0	0		0	0	0
sarcosine		0.00339541	0.000783583	0.000350429		0.00764211	0.00257014	0.0011494		0.00874207	0.00196198	0.000980992
cysteine		0	0	0		0.0276418	0.00778992	0.00348376		0.0282935	0.00410409	0.00205205
serine		0.0458334	0.010363	0.00463447		0.200994	0.0533805	0.0238725		0.15227	0.00719309	0.00359654
4-aminobutyrate		0.00910093	0.00228884	0.0010236		0.0356793	0.00551903	0.00246819		0.0546811	0.0110125	0.00550626
Taurine		0.0260371	0.00819796	0.00366624		0.0822278	0.0104058	0.00465359		0.101426	0.0130663	0.00653317
Tyrosine		0	0	0		0	0	0		0	0	0
histidine		0.0106812	0.00253084	0.00113183		0.0481786	0.00875983	0.00391751		0.0801293	0.018359	0.00917952
phenylananine		0	0	0		0	0	0		0	0	0
xanthine		0.0062324	0.00133054	0.000595037		0.0187569	0.00559592	0.00250257		0.0249307	0.00919738	0.00459869
pyruvate		0.00721991	0.00212537	0.000950495		0.0617336	0.0169625	0.00758584		0.0448675	0.00832075	0.00416038
lysine		0.00427006	0.00178914	0.000800126		0.0201965	0.0106656	0.0047698		0.0225919	0.00569431	0.00284716
carnitine		0.00286123	0.00105831	0.000473291		0.0126517	0.00425909	0.00190472		0.013399	0.00303141	0.0015157
carnosine		0	0	0		0.0122746	0.0018097	0.000809322		0.0141592	0.00325268	0.00162634
trehalose		0	0	0		0	0	0		0	0	0
oxalacetate		0.0319578	0.0138571	0.00619709		0.453812	0.115209	0.051523		0.225825	0.0632949	0.0316475
2-phosphoglycerate		0.0735971	0.0209481	0.00936827		0.186306	0.024586	0.0109952		0.193157	0.049255	0.0246275
	Totals	1.07744				3.8891				4.1443

## Sheet: Naive F
All in umol/mg protein
		0.2				0.04				0.005
		Average	Std dev	SEM		Average	Std dev	SEM		Average	Std dev	SEM
Lactate		0.0471864	0.00986258	0.00441068		0.124553	0.033468	0.0149674		0.151205	0.0336336	0.0150414
Threonine		0.011177	0.00338424	0.00151348		0.0462009	0.0179577	0.00803092		0.0341077	0.00556386	0.00248823
Alanine		0.120098	0.02531	0.011319		0.225263	0.0588167	0.0263036		0.482223	0.0863205	0.0386037
Glutamate		0.0818652	0.0172118	0.00769735		0.369543	0.0560778	0.0250788		0.479322	0.0779678	0.0348682
Glutamine		0.0627159	0.0127618	0.00570725		0.239283	0.0765742	0.034245		0.203401	0.0822805	0.036797
Acetate		0.0605449	0.0373864	0.0167197		0.256115	0.112165	0.0501617		0.500869	0.355281	0.158886
Glucose		0.298518	0.0641781	0.0287013		0.440091	0.139235	0.0622677		1.37739	0.0353964	0.0158297
Choline		0.00403814	0.0011133	0.000497885		0.00909467	0.00352416	0.00157605		0.0174013	0.00186879	0.00083575
Proline		0.0455359	0.0107864	0.00482383		0.150263	0.0293511	0.0131262		0.149567	0.020739	0.00927478
b-Alanine		0.0704328	0.0144557	0.00646476		0.405022	0.0945602	0.0422886		0.517164	0.0432335	0.0193346
Arginine		0.0269074	0.00575062	0.00257175		0.133537	0.0338032	0.0151173		0.184358	0.0290283	0.0129819
Leucine		0	0	0		0.0141429	0.00281355	0.00125826		0.0344828	0.00294819	0.00131847
Valine		0	0	0		0.0113221	0.00151043	0.000675485		0.0326484	0.00484263	0.00216569
Ethanol		0.0238766	0.00396519	0.00177329		0	0	0		0	0	0
Fumarate		0	0	0		0	0	0		0	0	0
glycerate		0.0130991	0.00208815	0.000933851		0.0475576	0.0216895	0.00969982		0.0398705	0.00987219	0.00441498
Glycerol		0.12579	0.0247898	0.0110863		0.279141	0.0592427	0.0264942		0.440992	0.0566551	0.0253369
propylene glycol		0.0325224	0.0176526	0.00789448		0	0	0		0	0	0
succinate		0.00326626	0.000995385	0.000445149		0.0229969	0.00361897	0.00161845		0.0157353	0.00103292	0.000461936
isoleucine		0	0	0		0.012008	0.00273854	0.00122471		0.022475	0.00231637	0.00103591
		0	0	0		0	0	0		0	0	0
Asparagine		0.012198	0.00303019	0.00135514		0.033896	0.00773483	0.00345912		0.0368182	0.00837565	0.0037457
Aspartate		0	0	0		0	0	0		0	0	0
O-Phosphocholine		0.0279318	0.00574567	0.00256954		0.069874	0.0220103	0.00984331		0.112676	0.010829	0.00484287
Glycine		0.0194716	0.00273896	0.0012249		0.0454049	0.00693398	0.00310097		0.045948	0.0151914	0.00679379
Adenosine		0	0	0		0	0	0		0	0	0
homoserine		0.0603947	0.00807565	0.00361154		0.195166	0.0287991	0.0128793		0.262808	0.0322626	0.0144283
Fructose		0	0	0		0	0	0		0	0	0
sarcosine		0.0130098	0.00335932	0.00150233		0.0234262	0.0132858	0.00594159		0.0391152	0.00738944	0.00330466
cysteine		0.0112685	0.00230777	0.00103207		0.0332573	0.00909346	0.00406672		0.052776	0.00526205	0.00235326
serine		0.0702964	0.0140584	0.0062871		0.254675	0.0516774	0.0231109		0.22668	0.0346857	0.0155119
4-aminobutyrate		0.0138141	0.00284226	0.0012711		0.0418636	0.00669729	0.00299512		0.083213	0.0151909	0.00679359
Taurine		0.033047	0.00555561	0.00248454		0.0983121	0.030677	0.0137192		0.138281	0.0194681	0.00870641
Tyrosine		0	0	0		0	0	0		0	0	0
histidine		0.0235151	0.00556622	0.00248929		0.0746384	0.0167328	0.00748315		0.0829949	0.0209153	0.00935361
phenylananine		0	0	0		0	0	0		0	0	0
xanthine		0.00971918	0.00229886	0.00102808		0.0245569	0.0117972	0.00527586		0.0384562	0.00592912	0.00265158
pyruvate		0.00946752	0.00464245	0.00207617		0.0760645	0.0191303	0.00855535		0.0733012	0.0167176	0.00747635
lysine		0.0100913	0.00278405	0.00124507		0.0305623	0.00637525	0.0028511		0.0325189	0.00626828	0.00280326
carnitine		0.00496401	0.00261641	0.0011701		0.0158526	0.00474681	0.00212284		0.0427874	0.00807659	0.00361196
carnosine		0.00553527	0.00174289	0.000779445		0.0142229	0.00593641	0.00265484		0.0161104	0.00304074	0.00135986
trehalose		0	0	0		0	0	0		0	0	0
oxalacetate		0.0580867	0.0146547	0.00655377		0.432798	0.160096	0.0715969		0.589029	0.141383	0.0632284
2-phosphoglycerate		0.073587	0.0209546	0.00937118		0.259003	0.0915461	0.0409407		0.150889	0.0587774	0.0262861
	Totals	1.48397				4.50971				6.70761

## Sheet: Adapted M
All in umol/mg protein
		0.2				0.04				4h @ 0.5% (from 20%)				4h @ 0.5% (from 4%)
		Average	Std Dev	SEM		Average	Std Dev	SEM		Average	Std Dev	SEM		Average	Std Dev	SEM
Lactate		0.213207	0.0240964	0.0107762		0.0494326	0.0178633	0.00798872		0.296767	0.0626546	0.02802		0.133368	0.0639485	0.0285987
Threonine		0.0679869	0.0164228	0.00734451		0.0100168	0.00246852	0.00110395		0.125492	0.0815939	0.0364899		0.0408068	0.0145795	0.00652017
Alanine		0.230891	0.0561124	0.0250942		0.187412	0.0504504	0.0225621		0.586577	0.16654	0.0744791		0.176177	0.0650598	0.0290956
Glutamate		0.555185	0.0955547	0.0427333		0.12034	0.0362478	0.0162105		0.576371	0.149152	0.0667026		0.304235	0.0956439	0.0427733
Glutamine		0.2978	0.0568909	0.0254424		0.0772307	0.0186448	0.0083382		0.265822	0.0564765	0.0252571		0.135197	0.0389197	0.0174054
Acetate		0.328682	0.0954652	0.0426933		0.160495	0.122824	0.0549284		0.379621	0.091821	0.0410636		0.55218	0.147918	0.0661508
Glucose		0.477024	0.0969274	0.0433472		0.377012	0.110732	0.0495207		1.07584	0.269062	0.120328		0.336246	0.120633	0.0539489
Choline		0.0179685	0.00287107	0.00128398		0.00742711	0.00245743	0.00109899		0.0290519	0.0209632	0.00937502		0.00972845	0.00322752	0.00144339
Proline		0.142852	0.036193	0.016186		0.0970035	0.044607	0.0199488		0.198291	0.0869821	0.0388996		0.103981	0.0427066	0.019099
b-Alanine		0.45793	0.0753349	0.0336908		0.102189	0.0269	0.01203		0.613833	0.171077	0.076508		0.316122	0.118905	0.0531761
Arginine		0.198651	0.0425872	0.0190456		0.0678033	0.0424335	0.0189768		0.23512	0.0886202	0.0396322		0.136492	0.0508727	0.022751
Leucine		0.0286081	0.00207312	0.000927127		0	0	0		0.0501698	0.0241537	0.0108018		0.0132556	0.00478907	0.00214174
Valine		0.021735	0.00439425	0.00196517		0	0	0		0.0358386	0.0225189	0.0100708		0.0116853	0.00364878	0.00163178
Ethanol		0	0	0		0	0	0		0	0	0		0	0	0
Fumarate		0	0	0		0	0	0		0	0	0		0	0	0
glycerate		0.0632638	0.0148289	0.0066317		0.033612	0.0113481	0.00507502		0.0826028	0.0297873	0.0133213		0.0304972	0.0151896	0.00679298
Glycerol		0.670625	0.117588	0.0525868		0.0868597	0.0246452	0.0110217		1.00372	0.294106	0.131528		0.50875	0.20805	0.0930427
propylene glycol		0	0	0		0	0	0		0	0	0		0	0	0
succinate		0.0474725	0.0118963	0.0053202		0.00555858	0.00238734	0.00106765		0.0408751	0.016196	0.00724306		0.0185106	0.00541792	0.00242297
isoleucine		0.0184556	0.00263308	0.00117755		0	0	0		0.0213119	0.00882211	0.00394537		0.0114613	0.00375552	0.00167952
		0	0	0		0	0	0		0	0	0		0	0	0
Asparagine		0.061286	0.00475678	0.0021273		0.017738	0.00579396	0.00259114		0.0438946	0.0157289	0.00703416		0.0194209	0.00575819	0.00257514
Aspartate		0	0	0		0	0	0		0	0	0		0	0	0
O-Phosphocholine		0.101907	0.0149263	0.00667524		0.0438203	0.0223903	0.0100132		0.125054	0.0349466	0.0156286		0.0434005	0.0152787	0.00683285
Glycine		0.0382712	0.0108971	0.00487331		0.0233788	0.0066576	0.00297737		0.0493049	0.0220027	0.00983989		0.0221252	0.00718796	0.00321456
Adenosine		0	0	0		0	0	0		0	0	0		0	0	0
homoserine		0.165748	0.0311884	0.0139479		0.0833501	0.0342985	0.0153387		0.288036	0.0861529	0.0385287		0.141328	0.0433033	0.0193658
Fructose		0	0	0		0	0	0		0	0	0		0	0	0
sarcosine		0.0110776	0.00265785	0.00118863		0.00795601	0.00775535	0.0034683		0.0108479	0.00343075	0.00153428		0.00724705	0.000850813	0.000380495
cysteine		0.0501629	0.0115094	0.00514716		0.016084	0.0051554	0.00230557		0.0449602	0.0108576	0.00485565		0.0282795	0.0109557	0.00489952
serine		0.221949	0.0474149	0.0212046		0.0984575	0.0273853	0.0122471		0.299264	0.075898	0.0339426		0.126948	0.0519824	0.0232472
4-aminobutyrate		0.089309	0.0171822	0.00768409		0.0239287	0.0081657	0.00365181		0.111195	0.0406661	0.0181864		0.031118	0.00851763	0.0038092
Taurine		0.121559	0.0402716	0.01801		0.079415	0.0415509	0.0185821		0.19952	0.0867529	0.0387971		0.089934	0.0415473	0.0185805
Tyrosine		0	0	0		0	0	0		0.01065	0.0238141	0.01065		0	0	0
histidine		0.0546657	0.0108832	0.00486712		0.0469078	0.0165711	0.00741083		0.0817039	0.0324941	0.0145318		0.0639173	0.0204035	0.00912471
phenylananine		0	0	0		0	0	0		0	0	0		0	0	0
xanthine		0.0207021	0.00512649	0.00229264		0.0225142	0.00525357	0.00234947		0.0257223	0.00976279	0.00436605		0.0245909	0.0111193	0.00497271
pyruvate		0.0701689	0.0127438	0.00569921		0.0211512	0.0111822	0.00500081		0.0548321	0.0217136	0.00971062		0.0403681	0.0106984	0.00478446
lysine		0.0237992	0.00408358	0.00182623		0.0115729	0.00584938	0.00261592		0.0353739	0.0234849	0.0105028		0.00997802	0.00240973	0.00107766
carnitine		0.016607	0.00310475	0.00138849		0.0162057	0.00811166	0.00362764		0.029736	0.0114279	0.0051107		0.00906573	0.00258872	0.00115771
carnosine		0.0139426	0.00239383	0.00107055		0.00974239	0.00260626	0.00116555		0.0207481	0.00889753	0.0039791		0.0139539	0.00355787	0.00159113
trehalose		0	0	0		0	0	0		0	0	0		0	0	0
oxalacetate		0.356964	0.100496	0.0449431		0.0607121	0.0161534	0.00722404		0.269995	0.111119	0.0496939		0.0924271	0.0295391	0.0132103
2phosphoglycerate		0.30173	0.0886636	0.0396516		0.187098	0.0434687	0.0194398		0.355928	0.12668	0.0566529		0.101443	0.0277451	0.012408
	Totals	5.55819				1.96533				7.67407				3.70424

## Sheet: Adapted F
All in umol/mg protein
		0.2				0.04				4h @ 0.5% (from 20%)				4h @ 0.5% (from 4%)
		Average	Std Dev	SEM		Average	Std Dev	SEM		Average	Std Dev	SEM		Average	Std Dev	SEM
Lactate		0.432536	0.0949812	0.0424769		0.0658429	0.0166791	0.00833955		0.451104	0.0750294	0.0335542		0.140903	0.0305624	0.0136679
Threonine		0.157108	0.0175555	0.00785105		0.0197188	0.00882722	0.00441361		0.0905404	0.0305648	0.013669		0.0425193	0.00172062	0.000769483
Alanine		0.365039	0.123476	0.0552201		0.203802	0.0676815	0.0338407		0.896765	0.400517	0.179117		0.29008	0.0552682	0.0247167
Glutamate		0.856888	0.307308	0.137432		0.1274	0.0485914	0.0242957		0.603944	0.289168	0.12932		0.330105	0.0485828	0.0217269
Glutamine		0.560775	0.184292	0.0824181		0.0686464	0.0142336	0.00711679		0.424808	0.207006	0.0925757		0.166969	0.0231087	0.0103345
Acetate		0.576115	0.0663521	0.0296736		0.19281	0.123756	0.061878		0.537724	0.175588	0.0785252		0.598641	0.268644	0.120141
Glucose		0.942703	0.285249	0.127567		0.450656	0.037152	0.018576		1.68695	0.723094	0.323378		0.547709	0.12469	0.0557631
Choline		0.0285271	0.00671202	0.00300171		0.00674857	0.00276344	0.00138172		0.0146398	0.00625675	0.0027981		0.0117947	0.00137313	0.000614082
Proline		0.274746	0.10013	0.0447794		0.0859466	0.0596636	0.0298318		0.200372	0.0916679	0.0409951		0.139195	0.0495546	0.0221615
b-Alanine		0.799253	0.292614	0.130861		0.105891	0.0330837	0.0165418		0.842528	0.346096	0.154779		0.469066	0.0827312	0.0369985
Arginine		0.29351	0.12551	0.05613		0.0538044	0.0404231	0.0202116		0.183934	0.0895718	0.0400577		0.116723	0.0120515	0.00538961
Leucine		0.0593096	0.00570114	0.00254963		0	0	0		0.0538443	0.0247835	0.0110835		0.017721	0.00339529	0.00151842
Valine		0.0434759	0.00468777	0.00209644		0	0	0		0.0401049	0.0200473	0.00896543		0.0109886	0.00202925	0.000907508
Ethanol		0	0	0		0	0	0		0	0	0		0	0	0
Fumarate		0	0	0		0	0	0		0	0	0		0	0	0
glycerate		0.0881477	0.0171157	0.00765439		0.0271507	0.00785949	0.00392974		0.0719737	0.0315424	0.0141062		0.0356433	0.0118868	0.00531592
Glycerol		0.780077	0.229025	0.102423		0.0957331	0.0231175	0.0115587		0.712155	0.37955	0.16974		0.485277	0.133558	0.0597288
propylene glycol		0	0	0		0	0	0		0	0	0		0	0	0
succinate		0.0736036	0.0224964	0.0100607		0.00477828	0.00113596	0.000567978		0.0515091	0.0235438	0.0105291		0.0205227	0.00519846	0.00232482
isoleucine		0.0311998	0.00381681	0.00170693		0	0	0		0.0378307	0.0171085	0.00765116		0.0117396	0.00135648	0.000606637
		0	0	0		0	0	0		0	0	0		0	0	0
Asparagine		0.11366	0.0233974	0.0104636		0.0201046	0.00952509	0.00476254		0.0604733	0.030681	0.013721		0.0243228	0.00250025	0.00111814
Aspartate		0	0	0		0	0	0		0	0	0		0	0	0
O-Phosphocholine		0.183553	0.0636823	0.0284796		0.044302	0.0221766	0.0110883		0.178097	0.0756236	0.0338199		0.0742696	0.01026	0.00458843
Glycine		0.0906118	0.0286885	0.0128299		0.0279913	0.00795687	0.00397843		0.069913	0.02547	0.0113905		0.026486	0.00803666	0.0035941
Adenosine		0	0	0		0	0	0		0	0	0		0	0	0
homoserine		0.356002	0.0915179	0.0409281		0.0908274	0.0248288	0.0124144		0.251898	0.0995992	0.0445421		0.19251	0.0216978	0.00970356
Fructose		0	0	0		0	0	0		0	0	0		0	0	0
sarcosine		0.0719571	0.0290371	0.0129858		0.0276849	0.0190474	0.00952368		0.0438992	0.0193485	0.00865293		0.00883381	0.00274876	0.00122928
cysteine		0.0826882	0.0130937	0.00585567		0.020942	0.0116103	0.00580517		0.0529952	0.024432	0.0109263		0.0357764	0.00646828	0.0028927
serine		0.410034	0.0974492	0.0435806		0.116038	0.0280018	0.0140009		0.352773	0.140914	0.0630185		0.121878	0.0223812	0.0100092
4-aminobutyrate		0.132938	0.0195409	0.00873894		0.0271024	0.0124168	0.00620842		0.0993193	0.0445465	0.0199218		0.0495735	0.0101511	0.00453971
Taurine		0.176854	0.0474955	0.0212406		0.0684256	0.0153417	0.00767087		0.134572	0.0578353	0.0258648		0.14817	0.0220299	0.00985208
Tyrosine		0	0	0		0	0	0		0	0	0		0	0	0
histidine		0.0742251	0.0311488	0.0139302		0.0518506	0.0166509	0.00832544		0.124679	0.0523236	0.0233998		0.0696092	0.0120728	0.00539913
phenylananine		0	0	0		0	0	0		0	0	0		0	0	0
xanthine		0.0248196	0.00774656	0.00346437		0.0281695	0.0118379	0.00591895		0.0266632	0.00932344	0.00416957		0.02483	0.00829107	0.00370788
pyruvate		0.113717	0.0426019	0.0190521		0.0176877	0.00296769	0.00148384		0.127637	0.0505571	0.0226098		0.0721597	0.028856	0.0129048
lysine		0.061885	0.0166782	0.00745873		0.0243139	0.0125888	0.00629439		0.043702	0.020351	0.00910127		0.0250359	0.00652261	0.002917
carnitine		0.029777	0.01318	0.00589428		0.00929134	0.00130448	0.000652239		0.027475	0.0116238	0.0051983		0.0174418	0.00611679	0.00273551
carnosine		0.017905	0.00604868	0.00270505		0.00958676	0.00204778	0.00102389		0.0198701	0.010286	0.00460002		0.0168778	0.00379129	0.00169551
trehalose		0	0	0		0	0	0		0	0	0		0	0	0
oxalacetate		1.418	0.387702	0.173385		0.08576	0.0247798	0.0123899		0.493105	0.543882	0.243231		0.0989042	0.00649622	0.0029052
2phosphoglycerate		0.444305	0.173423	0.077557		0.167262	0.0261092	0.0130546		0.400962	0.170446	0.0762256		0.114082	0.0325312	0.0145484
	Totals	10.1659				2.34627				9.40876				4.55636

## Sheet:       
						spacer

## Sheet: Naive M raw
Naïve M raw	0.2										0.04										0.005
Bradford assay	1243	1346	937	1306	1246						500	520	540	420	786						450	540	550	580	615
	c1-1	c1-2	c2-1	c3-1	c3-2	Average	Std Dev	SEM	%Dev		H1-1	H1-2	H2-1	H3-1	H3-2	Average	Std Dev	SEM	%Dev		H1-1	H1-2	H2-1	H3-1	H3-2	Average	Std Dev	SEM	%Dev
Lactate	65.07	49.78	48.62	57.74	60.5	56.342	7.03759	3.1473	5.58607		63.21	67.29	73.58	51.6	124.6	76.056	28.2958	12.6543	16.6381		77.38	70.43	70.84	66.1	79.06	72.762	5.35036	2.39275	3.28846
Threonine	4.41	3.8	5.01	8.49	7.91	5.924	2.13117	0.953088	16.0886		17.3	18.56	14.67	12.76	66.77	26.012	22.896	10.2394	39.3641		42.29	16.02	12.7	27.62	21.79	24.084	11.6603	5.21463	21.6519
Alanine	59.17	62.23	79.48	74.83	77.3	70.602	9.2512	4.13726	5.85998		75.43	72.23	90.13	63.63	138.59	88.002	29.8516	13.3501	15.1702		138.72	132.1	139.23	138.95	140.33	137.866	3.28188	1.4677	1.06459
Glutamate	57.41	51.31	61.54	67.57	56.01	58.768	6.12845	2.74073	4.66364		202.73	170.12	209.18	169.37	248.65	200.01	32.7474	14.6451	7.32217		161.46	183.96	199.01	241.48	263.63	209.908	41.899	18.7378	8.92668
Glutamine	51.63	52	61.52	54.86	48.14	53.63	5.01403	2.24234	4.18113		89.13	48.69	117.48	80.39	148.79	96.896	37.991	16.9901	17.5344		100.89	97.38	97.96	123.26	126.81	109.26	14.5162	6.49186	5.94166
Acetate	50.66	49.21	37.17	65.02	37.81	47.974	11.3945	5.09579	10.622		157.14	92.32	45.12	36.48	160.99	98.41	59.3248	26.5308	26.9595		176.75	55.03	53.79	63.79	57.14	81.3	53.4975	23.9248	29.4278
Glucose	107.2	135.02	148.45	148.78	187.46	145.382	28.9687	12.9552	8.91116		186.5	200.21	256.71	200	306.49	229.982	50.6059	22.6317	9.84062		249.89	257.73	261.08	329.16	272.08	273.988	31.8561	14.2465	5.19967
Choline	3.14	3.6	4.13	3.65	3.52	3.608	0.353935	0.158285	4.38704		3.36	4.59	3.39	3.33	9.44	4.822	2.636	1.17885	24.4474		7.78	7.19	6.57	7.66	9.42	7.724	1.06072	0.474369	6.14149
Proline	29.59	35.59	60.12	46.86	49.95	44.422	12.0512	5.38944	12.1324		58.28	55.81	43.75	58.16	101.97	63.594	22.2759	9.96208	15.6651		90.05	66.11	66.88	73.71	104.18	80.186	16.5086	7.38286	9.20717
b-Alanine	64.17	61.12	81.91	56.04	58.34	64.316	10.2955	4.60429	7.15885		143.45	139.24	180.11	117.57	221.24	160.322	40.8026	18.2475	11.3818		201.44	197.38	209.39	210.39	215.08	206.736	7.16938	3.20624	1.55089
Arginine	33.12	26.74	37.12	27.29	23.68	29.59	5.41993	2.42386	8.1915		45.88	42.65	55.28	41.9	95.03	56.148	22.3785	10.008	17.8243		51.29	59.65	79.55	88.82	74.32	70.726	15.1543	6.7772	9.58233
Leucine	0	0	0	0	0	0	0	0			5.67	5.05	5.5	3.45	14.06	6.746	4.18165	1.87009	27.7215		9.37	7.54	6.88	11.15	10.44	9.076	1.83236	0.819455	9.02881
Valine	0	0	0	0	0	0	0	0			4.66	4.95	4.6	2.64	12.66	5.902	3.88765	1.73861	29.458		7.08	6.15	5.66	8.15	7.61	6.93	1.02404	0.457963	6.60841
Ethanol	21.28	25.71	16.73	95.74	38.37	39.566	32.4222	14.4997	36.6467		0	0	0	0	0	0	0	0			0	0	0	0	0	0	0	0
Fumarate	0	0	0	0	0	0	0	0			0	0	0	0	0	0	0	0			0	0	0	0	0	0	0	0
glycerate	9.72	10.23	21.1	11.32	11.63	12.8	4.7048	2.10405	16.4379		22.33	10.63	27.88	13.32	29.42	20.716	8.45748	3.7823	18.2579		10.02	7.1	11.51	18.86	13.21	12.14	4.37596	1.95699	16.1202
Glycerol	264.8	273.06	110.65	281.61	195.09	225.042	72.5759	32.4569	14.4226		196.36	266.67	104.45	204.05	242.48	202.802	61.9872	27.7215	13.6692		221.26	172.52	170.22	293.16	245.08	220.448	51.7551	23.1456	10.4993
propylene glycol	54.3	18.17	55.56	35.25	215.19	75.694	79.4779	35.5436	46.957		7.27	7.3	7.3	4.99	13.94	8.16	3.38115	1.51209			0	0	0	0	0	0	0	0
succinate	2.58	4.25	4.18	4.41	3.66	3.816	0.745942	0.333596	8.74202		9.66	11.14	10.34	9.69	18.72	11.91	3.85437	1.72373	14.473		8.49	6.61	7.31	7.42	8.73	7.712	0.88075	0.393883	5.10741
isoleucine	0	0	0	0	0	0	0	0			3.88	4.29	4.59	2.96	9.03	4.95	2.36202	1.05633	21.34		6.72	6.07	5.2	8.15	8.56	6.94	1.40725	0.629341	9.06831
Asparagine	7.91	10.44	10.52	8.91	7.77	9.11	1.32595	0.592984	6.50915		17.54	14.23	21.52	11.37	28.8	18.692	6.80106	3.04152	16.2718		13.49	10.64	8.76	14.28	15.77	12.588	2.83945	1.26984	10.0877
Aspartate	0	0	0	0	0	0	0	0			0	0	0	0	0	0	0	0			0	0	0	0	0	0	0	0
O-Phosphocholine	17.18	20.14	22.13	23.64	22.53	21.124	2.54178	1.13672	5.38116		24.12	22.58	30.44	23.53	42.47	28.628	8.33328	3.72676	13.0179		49.49	43.78	40.78	44.77	43.72	44.508	3.15982	1.41311	3.17497
Glycine	4.06	8.92	13.59	8.65	11.11	9.266	3.52487	1.57637	17.0124		10.47	13.91	13.75	9.32	35.65	16.62	10.8263	4.84167	29.1316		17.19	12.5	12.2	16.11	13.76	14.352	2.21112	0.988845	6.88994
Adenosine	0	0	0	0	0	0	0	0			0	0	0	0	0	0	0	0			0	0	0	0	0	0	0	0
homoserine	47.06	59.29	52.91	52.9	51.07	52.646	4.41486	1.97439	3.75031		71.56	96.91	102.76	64.29	141.01	95.306	30.302	13.5515	14.2189		85.85	66.19	91.93	124.16	116.9	97.006	23.6271	10.5664	10.8925
Fructose	0	0	0	0	0	0	0	0			0	0	0	0	0	0	0	0			0	0	0	0	0	0	0	0
sarcosine	4.53	5.09	3.98	2.87	3.87	4.068	0.827659	0.370141	9.09883		2.23	4.4	4.09	2.79	8.94	4.49	2.64425	1.18254	26.3373		4.7	5.27	4.83	3.47	4.05	4.464	0.70688	0.316127	7.08169
cysteine	0	0	0	0	0	0	0	0			12.4	19.17	18.1	7.5	20.42	15.518	5.4324	2.42944	15.6556		14.12	12.46	14.83	18.42	20.2	16.006	3.19887	1.43058	8.93777
serine	49.86	52.71	59.56	51.88	58.07	54.416	4.18065	1.86964	3.43583		99.29	87.96	91.49	76.49	231.06	117.258	64.1446	28.6864	24.4643		65.58	87.62	83.81	86.25	94.31	83.514	10.7542	4.80944	5.75884
4-aminobutyrate	10.5	11.03	12.31	10.81	9.28	10.786	1.08772	0.486442	4.50994		15.43	17.86	20.49	13.7	34.67	20.43	8.3618	3.73951	18.304		28.92	25.08	24.16	37.17	34.86	30.038	5.7987	2.59326	8.63326
Taurine	26.74	28	37.93	32.03	28.49	30.638	4.52433	2.02334	6.60403		44.72	46	49.36	30.76	56.53	45.474	9.41652	4.21119	9.26066		54.25	53.34	51.97	53.29	74.67	57.504	9.63045	4.30687	7.48968
Tyrosine	0	0	0	0	0	0	0	0			0	0	0	0	0	0	0	0			0	0	0	0	0	0	0	0
histidine	11.85	10.12	9.89	14.9	17.93	12.938	3.43456	1.53598	11.8718		21.26	23.82	28.04	17.26	48.27	27.73	12.1322	5.42567	19.5661		47.79	37.04	43.82	38.31	45.17	42.426	4.58791	2.05178	4.83613
phenylananine	0	0	0	0	0	0	0	0			0	0	0	0	0	0	0	0			0	0	0	0	0	0	0	0
xanthine	7.76	6.3	5.39	10.89	7.66	7.6	2.08731	0.933472	12.2825		12.86	8.77	12.76	6.04	10.88	10.262	2.89063	1.29273	12.5972		15.2	12.26	7.15	17.54	12.18	12.866	3.89886	1.74362	13.5522
pyruvate	8.53	8.33	10.14	6.87	8.68	8.51	1.16278	0.52001	6.11057		29.87	33.11	20.43	27.18	67.32	35.582	18.3454	8.20431	23.0575		20.92	23.58	30.11	20.05	25.27	23.986	4.00654	1.79178	7.4701
lysine	3.32	3.18	4.93	5.77	8.27	5.094	2.08455	0.932237	18.3007		7.08	9.54	10.4	4.8	30.11	12.386	10.1475	4.53809	36.6389		13.65	10.82	12.62	9.89	11.3	11.656	1.48742	0.665196	5.7069
carnitine	2.4	2.95	3.94	2.84	4.74	3.374	0.948673	0.424259	12.5744		6.77	5.19	6.35	3.74	15.31	7.472	4.53655	2.02881	27.1521		8.03	6.01	6.98	6.92	7.39	7.066	0.737923	0.330009	4.67038
carnosine	0	0	0	0	0	0	0	0			5.58	6.85	6.55	4.45	11.63	7.012	2.74682	1.22842	17.5188		7.97	5.31	8.13	8.3	6.73	7.288	1.26709	0.56666	7.77525
trehalose	0	0	0	0	0	0	0	0			0	0	0	0	0	0	0	0			0	0	0	0	0	0	0	0
oxalacetate	30.83	27.61	49.3	28.82	49.58	37.228	11.2076	5.01218	13.4635		207.12	287.61	207.06	142.45	467.3	262.308	125.624	56.1809	21.4179		141.74	95.95	101.18	131.47	129.36	119.94	20.1518	9.01214	7.51388
2-phosphoglycerate	77.23	76.49	72.98	141.5	78.24	89.288	29.2544	13.083	14.6526		88.09	113.5	104.07	66.67	151.57	104.78	31.61	14.1364	13.4915		120.06	88.56	95.52	97.53	94.67	99.268	12.0952	5.40915	5.44904
Total	1188.01	1192.42	1202.79	1442.74	1441.85	1293.56			356.546		1968.63	2033.15	2001.72	1588.63	3364.81	2191.39			665.169		2269.83	1945.38	2042.56	2445.76	2407.78	2222.26			284.335
All values in uM

## Sheet: Naive F raw
Naïve F raw	0.2										0.04										0.005
Bradford assay	1117	1220	1393	1313	1243						840	720	400	506	413						343	457	497	470	517
	c1-1	c1-2	c2-1	c3-1	c3-2	Average	Std Dev	SEM	%Dev		H1-1	H1-2	H2-1	H3-1	H3-2	Average	Std Dev	SEM	%Dev		H1-1	H1-2	H2-1	H3-1	H3-2	Average	Std Dev	SEM	%Dev
Lactate	51.26	49.67	41.25	67.77	77.16	57.422	14.631	6.54319	11.3949		121.94	123.01	46.14	43.86	43.25	75.64	42.7695	19.1271	25.287		66.81	77.87	77.12	54.07	62.37	67.648	10.0887	4.51182	6.66955
Threonine	11.5	12.53	7.3	18.2	19.45	13.796	5.01087	2.24093	16.2433		55.22	47.46	14.04	16.24	13.28	29.248	20.3819	9.11507	31.1648		14.16	15.09	14.71	13.32	19.8	15.416	2.53943	1.13567	7.36683
Alanine	105.83	174.34	120.28	138.42	188.88	145.55	35.2613	15.7693	10.8343		128.64	126.24	110.98	120.46	116.6	120.584	7.15915	3.20167	2.65514		206.29	217.62	177.89	226.97	254.7	216.694	28.1287	12.5796	5.80522
Glutamate	78.31	100.55	80.92	99.8	135.73	99.062	22.9515	10.2642	10.3614		240.97	242.19	163.87	201.52	172.03	204.116	36.9589	16.5285	8.09761		117.03	230.07	264.39	239.45	263.95	222.978	61.1152	27.3315	12.2575
Glutamine	56.37	89.63	60.62	74.4	99.73	76.15	18.5285	8.28619	10.8814		124.55	119.01	117.7	139.99	128.83	126.016	8.99417	4.02231	3.19191		115.07	93.13	58.64	96.21	80.16	88.642	20.9041	9.34858	10.5464
Acetate	155.56	54.52	56.23	56.59	42.06	72.992	46.5442	20.8152	28.5171		150.25	163.11	52.82	174.45	164.52	141.03	50.0555	22.3855	15.8729		155.01	503	112.33	113.83	250	226.834	164.198	73.4316	32.3724
Glucose	287.99	387.59	376.19	344.42	383.75	355.988	41.6386	18.6213	5.23089		212.49	274.74	245.18	212.08	220.47	232.992	26.9531	12.0538	5.17349		457.1	626.34	675.51	668.44	725.01	630.48	103.056	46.0881	7.31001
Choline	4.17	6.4	5.24	3.73	4.53	4.814	1.04491	0.467296	9.70703		5.09	4.99	2.93	5.33	6.04	4.876	1.16262	0.519938	10.6632		5.11	8.98	8.38	8.84	8.68	7.998	1.62979	0.728865	9.11309
Proline	43.81	82.33	41.33	47.43	63.4	55.66	17.2097	7.69643	13.8276		101.5	119.03	75.62	61.46	63.87	84.296	25.0819	11.217	13.3066		56.82	62.99	80.59	76.94	61.26	67.72	10.411	4.65596	6.87531
b-Alanine	72.56	116.74	65.82	70.49	103.3	85.782	22.762	10.1795	11.8667		247.14	231.14	193.74	213.07	208.33	218.684	20.7715	9.2893	4.24782		177.59	248.24	235.35	269.97	246.57	235.544	34.7369	15.5348	6.5953
Arginine	29.54	43.3	21.19	28.62	42.49	33.028	9.57573	4.2824	12.966		96.76	68.87	51.38	72.39	76.54	73.188	16.2922	7.2861	9.95532		56.83	102.34	76.05	82.3	105.49	84.602	20.0042	8.94613	10.5744
Leucine	0	0	0	0	0	0	0	0			12.47	10.83	4.86	5.42	7.42	8.2	3.34074	1.49402	18.2198		10.51	16.69	15.91	16.95	19.22	15.856	3.23232	1.44554	9.11665
Valine	0	0	0	0	0	0	0	0			9.82	9.37	3.73	5.19	5.09	6.64	2.76308	1.23569	18.6097		8.99	18.06	16.51	15.8	15.86	15.044	3.50477	1.56738	10.4187
Ethanol	34.79	24.13	25.12	29.38	30.13	28.71	4.28066	1.91437	6.66795		0	0	0	0	0	0	0	0			0	0	0	0	0	0	0	0
Fumarate	0	0	0	0	0	0	0	0			0	0	0	0	0	0	0	0			0	0	0	0	0	0	0	0
glycerate	16.15	16.7	15.38	13.92	16.24	15.678	1.09116	0.48798	3.11251		24.44	27.9	33.19	17.26	21.83	24.924	6.03588	2.69933	10.8302		18.7	19.14	20.48	15.42	14.96	17.74	2.42384	1.08397	6.11034
Glycerol	126.71	132.7	123.52	184.46	193.73	152.224	33.9779	15.1954	9.98224		179.16	184.49	146.69	127.66	126.86	152.972	27.5735	12.3312	8.06111		120.84	211.25	229.65	236.37	219.94	203.61	47.242	21.1272	10.3763
propylene glycol	15.56	52.37	55.56	35.25	31.05	37.958	16.388	7.32892	19.308		0	0	0	0	0	0	0	0			0	0	0	0	0	0	0	0
succinate	2.67	3.54	3.4	4.16	5.91	3.936	1.2241	0.547436	13.9084		16.75	19.62	8.29	10.34	11	13.2	4.7683	2.13245	16.1549		5.06	7.74	7.37	7.26	8.64	7.214	1.32064	0.590606	8.18695
isoleucine	0	0	0	0	0	0	0	0			8.29	9.45	3.44	7.79	5.39	6.872	2.42252	1.08339	15.7652		6.6	10.61	10.78	10.63	13.24	10.372	2.38449	1.06637	10.2813
Asparagine	10.41	16.33	12.35	14.03	20.65	14.754	3.95033	1.76664	11.974		22.86	19.84	13.05	18.22	19.03	18.6	3.5643	1.594	8.56992		13.82	18.52	13.76	22.09	14.78	16.594	3.63774	1.62685	9.80384
Aspartate	0	0	0	0	0	0	0	0			0	0	0	0	0	0	0	0			0	0	0	0	0	0	0	0
O-Phosphocholine	24.16	44.8	26.04	33.93	41.36	34.058	9.09649	4.06808	11.9446		36.6	36.1	32.96	39.63	39.21	36.9	2.69456	1.20504	3.2657		43.54	50.67	49.6	56.32	54.77	50.98	5.00584	2.23868	4.39129
Glycine	18.71	25.61	19.52	26.32	27.8	23.592	4.17243	1.86597	7.90932		31.15	28.53	20.74	23.36	21.6	25.076	4.54565	2.03288	8.10686		24.09	22.01	14.52	19.01	21.55	20.236	3.67092	1.64169	8.1127
Adenosine	0	0	0	0	0	0	0	0			0	0	0	0	0	0	0	0			0	0	0	0	0	0	0	0
homoserine	62.9	78.3	60.32	74.35	89.65	73.104	11.936	5.33795	7.30185		126.77	136.46	88.52	97.95	91.07	108.154	21.9617	9.82157	9.08109		98.69	96.42	134.06	120.01	150.06	119.848	22.9745	10.2745	8.57294
Fructose	0	0	0	0	0	0	0	0			0	0	0	0	0	0	0	0			0	0	0	0	0	0	0	0
sarcosine	11.85	17.41	15.56	12.82	20.15	15.558	3.38239	1.51265	9.72266		7.2	6.93	12.98	15.19	15.06	11.472	4.11859	1.84189	16.0555		16.32	21.32	16.67	16.64	16.75	17.54	2.11942	0.947834	5.40384
cysteine	10.11	14.37	13.4	16.37	13.34	13.518	2.26494	1.01291	7.49307		20.11	24.54	10.32	18.08	19.3	18.47	5.16716	2.31082	12.5112		18.16	25.21	23.13	28.23	25.42	24.03	3.74938	1.67677	6.97783
serine	70	110.19	77.28	70.39	95.93	84.758	17.6901	7.91125	9.33393		162.48	160.59	117.44	123.05	132.21	139.154	21.1108	9.44103	6.78459		97.58	96.49	96.27	107.65	111.17	101.832	7.04627	3.15119	3.0945
4-aminobutyrate	12.94	19.04	15.67	14.93	20.4	16.596	3.05953	1.36826	8.24454		26.9	28.31	17.37	22.53	20.66	23.154	4.49113	2.00849	8.6745		22.41	48.84	41.3	36.03	43.48	38.412	10.0562	4.49726	11.7079
Taurine	32.31	52.02	35.27	37.38	42.81	39.958	7.75792	3.46945	8.68273		41.44	69.9	46.11	49.97	54.15	52.314	10.8957	4.87271	9.31435		46.92	52.14	62.3	75.41	79.99	63.352	14.3095	6.39939	10.1013
Tyrosine	0	0	0	0	0	0	0	0			0	0	0	0	0	0	0	0			0	0	0	0	0	0	0	0
histidine	22.79	42.06	17.97	28.08	34.06	28.992	9.45037	4.22634	14.5776		47.22	49.54	38.73	32.61	35.89	40.798	7.29851	3.26399	8.00038		40.78	38.48	35.1	33.5	36.18	36.808	2.86474	1.28115	3.48063
phenylananine	0	0	0	0	0	0	0	0			0	0	0	0	0	0	0	0			0	0	0	0	0	0	0	0
xanthine	12.48	13.46	8.67	8.4	16.05	11.812	3.26484	1.46008	12.361		10.71	12.85	17.52	12.71	9.61	12.68	3.03155	1.35575	10.692		12.44	19.32	15.41	17.12	23.94	17.646	4.32422	1.93385	10.9591
pyruvate	4.69	8.82	13.93	11.4	16.73	11.114	4.639	2.07462	18.6668		58.95	61.31	25.53	28.61	43.21	43.522	16.5877	7.41827	17.0449		31.8	31.45	40.05	22.41	39.66	33.074	7.24606	3.24053	9.79783
lysine	9.89	13.26	10.74	9.31	17.53	12.146	3.36666	1.50562	12.396		23.94	27.83	9.47	13.28	14.76	17.856	7.70301	3.44489	19.2926		12.8	17.2	11.45	16.59	15.15	14.638	2.45855	1.0995	7.51125
carnitine	4.67	5.36	9.03	5.04	4.47	5.714	1.885	0.842998	14.7532		8.79	8.19	7.62	8.66	8.78	8.408	0.504054	0.22542	2.68101		14.8	17.69	18.96	17.52	29.29	19.652	5.59702	2.50306	12.7369
carnosine	4.82	9.2	3.91	6.42	9.82	6.834	2.61206	1.16815	17.0932		5.41	8.33	8.94	7.01	6.98	7.334	1.36961	0.612508	8.35162		6.78	7.5	5.65	8.04	8.22	7.238	1.04972	0.469451	6.48592
trehalose	0	0	0	0	0	0	0	0			0	0	0	0	0	0	0	0			0	0	0	0	0	0	0	0
oxalacetate	64.32	101.58	65.76	51.39	66.95	70	18.7295	8.37607	11.9658		462.29	469.39	133.74	140.42	144.49	270.066	178.775	79.9507	29.6041		141.65	235.44	295.07	372.97	325.57	274.14	89.3053	39.9386	14.5687
2-phosphoglycerate	121.32	111.19	76.59	100.17	150.12	111.878	27.085	12.1128	10.8268		142.39	139.69	156.17	114.97	129.62	136.568	15.3511	6.86524	5.02697		84.51	62.56	63.15	41.52	80.53	66.454	17.1168	7.65486	11.519
Total	1591.15	2030.04	1581.36	1737.77	2125.36	1813.14			390.057		2970.69	3069.78	2031.81	2200.76	2196.98	2494			400.314		2325.61	3330.42	3018.11	3163.83	3446.36	3056.87			315.202
All values in uM

## Sheet: Adapted M raw
Adapted M raw	0.2										0.04										0.5% from 4%										0.5% from 20%
Bradford assay	386	283	239	252	220						550.8	367.2	795	855	685						651	551	429	410	404						235	259	240	240	526
	c1-1	c1-2	c2-1	c3-1	c3-2	Average	Std Dev	SEM	%Dev		c1-1	c1-2	c2-1	c3-1	c3-2	Average	Std Dev	SEM	%Dev		H1-1	H1-2	H2-1	H3-1	H3-2	Average	Std Dev	SEM	%Dev		H1-1	H1-2	H2-1	H3-1	H3-2	Average	Std Dev	SEM	%Dev
Lactate	97.62	53.76	49.02	50.84	47.59	59.766	21.2862	9.51946	15.9279		24.88	26.39	27.08	27.35	43.89	29.918	7.86915	3.51919	11.7628		42.87	51.95	100.07	51.29	59.93	61.222	22.5402	10.0803	16.4652		49.94	69.23	86	86.11	150.91	88.438	37.9643	16.9782	19.1978
Threonine	36.21	14.57	17.56	15.22	13.37	19.386	9.52789	4.261	21.9798		6.9	3.53	4.99	8.29	8.2	6.382	2.07879	0.929663	14.567		12.9	19.06	23.78	16.75	21.55	18.808	4.22619	1.89001	10.049		18.68	22.24	30.56	29.53	60.09	32.22	16.3528	7.31321	22.6977
Alanine	58.67	58.52	72.57	60.89	55.09	61.148	6.71332	3.00229	4.90987		92.07	95.59	112.4	128.32	149.41	115.558	23.8181	10.6518	9.21769		52.16	82.75	85.9	80.55	102.57	80.786	18.1938	8.13651	10.0717		154.52	160.63	157.67	157.33	166.01	159.232	4.36337	1.95136	1.22548
Glutamate	177.53	157.55	145.48	117.5	150.55	149.722	21.7457	9.72497	6.49535		69.93	65.73	68.89	82.32	77.27	72.828	6.78449	3.03412	4.16614		90.71	166.59	150.72	150.42	145.96	140.88	29.1191	13.0224	9.24364		167.26	159.21	145.63	153.79	164.87	158.152	8.73261	3.90534	2.46936
Glutamine	76.82	87.66	82.11	78.37	71.65	79.322	5.98584	2.67695	3.37479		39.95	37.28	49.69	49.78	62.59	47.858	9.98139	4.46381	9.32721		46.55	71.98	65.71	59.98	70.45	62.934	10.2858	4.59994	7.30914		92.67	68.45	68.9	64.94	77.78	74.548	11.1832	5.00126	6.70878
Acetate	161.77	60.58	96.66	60.32	80.62	91.99	41.8626	18.7215	20.3517		205.89	56.44	74.5	63	73.69	94.704	62.6127	28.0012	29.5671		513.16	330.88	213.09	175.76	180.48	282.674	143.321	64.0951	22.6746		266.6	109.14	70.85	68.85	91.13	121.314	82.8649	37.0583	30.5474
Glucose	120.08	152.6	112.76	131.34	119.2	127.196	15.6964	7.01964	5.51876		153.48	174.72	245.24	260.58	354.38	237.68	79.4576	35.5345	14.9506		99.39	159.41	156.58	169.49	186.19	154.212	32.7646	14.6528	9.50172		321.71	288.6	286.85	276.85	306.57	296.116	17.8736	7.99333	2.69939
Choline	5.63	4.96	3.96	4.76	4.9	4.842	0.596423	0.266728	5.50864		4.12	4.28	4.54	5.14	4.3	4.476	0.40035	0.179042	4.00004		2.72	5.45	4.73	4.57	5.01	4.496	1.04746	0.46844	10.419		5.4	5.61	15.61	5.35	6.11	7.616	4.47888	2.00302	26.3001
Proline	43.61	55.36	25.06	37.5	33.44	38.994	11.3621	5.08128	13.0309		64.58	59.84	65.1	65.28	31.9	57.34	14.3972	6.43864	11.2289		37.05	41.17	70.48	39.71	51.36	47.954	13.7104	6.1315	12.7862		48.7	43.08	53.08	43.6	77.48	53.188	14.1806	6.34175	11.9233
b-Alanine	126.29	141.61	117.9	128.11	101.29	123.04	14.8374	6.63549	5.39295		46.86	53.39	66.46	72.68	76.63	63.204	12.6895	5.67492	8.97874		97.89	140.78	151.76	145.52	188.29	144.848	32.2375	14.4171	9.95324		166.46	171.94	181.94	159	157.04	167.276	10.1331	4.53166	2.70909
Arginine	48.57	56.77	50.13	56.49	51.24	52.64	3.76512	1.68381	3.19873		41.8	50.89	28.29	38.16	30.36	37.9	9.12718	4.0818	10.7699		37.76	70.37	68.24	57.95	79.32	62.728	15.8927	7.10742	11.3305		54.92	68.93	78.93	68.6	44.73	63.222	13.4082	5.99634	9.48458
Leucine	11.83	8.22	7.12	6.36	6.23	7.952	2.30774	1.03205	12.9785		0	0	0	0	0	0	0	0			3.79	6.7	7.34	5.5	7.18	6.102	1.47987	0.661819	10.8459		11.33	11.19	21.19	11.23	11.99	13.386	4.37462	1.95639	14.6152
Valine	7.76	5.43	6.52	4.23	5.57	5.902	1.31934	0.590029	9.9971		0	0	0	0	0	0	0	0			4.15	5.85	6.04	4.68	6.44	5.432	0.970757	0.434136	7.99219		7.83	7.7	17.7	6.03	8.39	9.53	4.65127	2.08011	21.827
Ethanol	0	0	0	0	0	0	0	0			0	0	0	0	0	0	0	0			0	0	0	0	0	0	0	0			0	0	0	0	0	0	0	0
Fumarate	0	0	0	0	0	0	0	0			0	0	0	0	0	0	0	0			0	0	0	0	0	0	0	0			0	0	0	0	0	0	0	0
glycerate	19.27	12.71	18.67	17.79	16.01	16.89	2.64053	1.18088	6.9916		14.05	18.85	21.12	22.15	26.54	20.542	4.57997	2.04823	9.97092		13.12	11.54	24.43	10.61	11.54	14.248	5.76297	2.57728	18.0887		20.44	24.51	25.7	15.7	25.15	22.3	4.23043	1.89191	8.48389
Glycerol	323.18	164.21	139.28	151.28	165.56	188.702	75.932	33.9578	17.9955		38.22	42.83	49.42	65.37	75.11	54.19	15.5683	6.96234	12.848		161.38	268.69	254.69	329.96	165.54	236.052	72.0749	32.2329	13.655		289.96	332.59	281.98	271.98	205.64	276.43	45.8226	20.4925	7.41326
propylene glycol	0	0	0	0	0	0	0	0			0	0	0	0	0	0	0	0			0	0	0	0	0	0	0	0			0	0	0	0	0	0	0	0
succinate	13.81	9.73	12.4	13.54	13.55	12.606	1.69757	0.759175	6.02233		4.9	2.19	2.69	2.66	4.41	3.37	1.20223	0.537652	15.9541		6.44	10.33	10.17	7.28	9.07	8.658	1.73709	0.776849	8.97261		8.15	11.45	8.85	11.88	13.7	10.806	2.28165	1.02039	9.44277
isoleucine	6.52	4.6	5.19	4.16	4.6	5.014	0.918031	0.410556	8.18819		0	0	0	0	0	0	0	0			4.01	5.09	5.68	5.32	6.34	5.288	0.856429	0.383007	7.24294		5.32	6.22	3.62	5.93	7.67	5.752	1.47152	0.658084	11.441
Asparagine	21.73	17.47	13.71	15.84	15	16.75	3.10044	1.38656	8.27797		10.9	5.01	9.58	14.15	18.26	11.58	4.97128	2.22323	19.1988		6.31	10.59	9.22	9.09	9.91	9.024	1.6314	0.729586	8.08495		12.54	12.71	9.4	9.73	15.71	12.018	2.5725	1.15046	9.57279
Aspartate	0	0	0	0	0	0	0	0			0	0	0	0	0	0	0	0			0	0	0	0	0	0	0	0			0	0	0	0	0	0	0	0
O-Phosphocholine	32.36	33.12	21.03	27.81	24.27	27.718	5.18064	2.31685	8.35866		29.19	29.1	21.93	25.34	20.3	25.172	4.05736	1.81451	7.20843		13.38	20.38	25.54	19.06	21.59	19.99	4.41791	1.97575	9.88368		33.08	37.25	34.65	32.51	32.6	34.018	2.00062	0.894703	2.63009
Glycine	9.01	12.46	12.56	9.25	7.64	10.184	2.21066	0.988638	9.70776		10.61	11.77	14.81	15.29	19.91	14.478	3.62529	1.62128	11.1982		8.45	10.91	11.72	12.8	7.8	10.336	2.13919	0.956674	9.25575		9.44	12.58	9.98	14.91	17.93	12.968	3.53264	1.57985	12.1827
Adenosine	0	0	0	0	0	0	0	0			0	0	0	0	0	0	0	0			0	0	0	0	0	0	0	0			0	0	0	0	0	0	0	0
homoserine	43.99	51.13	43.66	40.29	42.14	44.242	4.11957	1.84233	4.16421		30.05	36.66	52.67	51.39	93.16	52.786	24.5408	10.975	20.7914		54.03	66.08	63.02	64.65	80.45	65.646	9.51533	4.25539	6.48232		84.13	78.38	75.78	95.18	62.34	79.162	12.003	5.3679	6.7809
Fructose	0	0	0	0	0	0	0	0			0	0	0	0	0	0	0	0			0	0	0	0	0	0	0	0			0	0	0	0	0	0	0	0
sarcosine	2.64	3.06	2.75	3.54	2.68	2.934	0.376802	0.168511	5.74339		2.5	2.22	3.17	2.98	14.88	5.15	5.45228	2.43834	47.3463		5.32	4.37	2.92	2.49	2.93	3.606	1.19316	0.533597	14.7975		2.74	3.16	3.45	2.55	2.78	2.936	0.362671	0.162191	5.52422
cysteine	18.23	12.52	8.7	14.35	14.52	13.664	3.46416	1.54922	11.338		7.42	7.17	6.97	14.34	14.99	10.178	4.10559	1.83608	18.0397		9.45	12.61	18.62	10.98	13.66	13.064	3.49409	1.5626	11.9611		19.86	10.27	8.85	11.45	14.76	13.038	4.39397	1.96504	15.0717
serine	55.99	68.9	50.4	61.29	58.77	59.07	6.82464	3.05207	5.16687		46.57	50.33	71.89	56.89	77.89	60.714	13.6237	6.09271	10.0351		30.57	58.21	60.92	68.75	69.67	57.624	15.9061	7.11344	12.3446		98.13	67.86	90.81	78.03	80.9	83.146	11.7062	5.23515	6.29634
4-aminobutyrate	22.78	26.31	22.77	25.25	21.8	23.782	1.90409	0.851536	3.58059		12.48	13.56	12.37	16.29	17.43	14.426	2.30557	1.03108	7.14737		11.17	17.26	15.04	13.14	16.16	14.554	2.42841	1.08602	7.46199		25.31	29.72	37.35	24.57	31.75	29.74	5.20352	2.32708	7.82476
Taurine	24.8	28.16	39.85	36.64	29.02	31.694	6.28788	2.81203	8.87243		53.23	52.7	42.43	33.91	43.76	45.206	8.03028	3.59125	7.94419		27.95	33.96	45.17	36.65	60.77	40.9	12.7179	5.68761	13.9061		38.44	66.89	68.3	55.52	35.33	52.896	15.4721	6.91932	13.081
Tyrosine	0	0	0	0	0	0	0	0			0	0	0	0	0	0	0	0			0	0	0	0	0	0	0	0			0	0	12.78	0	0	2.556	5.71539	2.556
histidine	13.73	17.6	13.49	15.22	12.92	14.592	1.88384	0.842481	5.77358		21.74	26.99	28.06	28.94	35.91	28.328	5.07753	2.27074	8.01588		22.85	31.68	35.29	24.53	34.3	29.73	5.70034	2.54927	8.57473		19.12	25.33	29.74	16.96	18.75	21.98	5.3678	2.40055	10.9215
phenylananine	0	0	0	0	0	0	0	0			0	0	0	0	0	0	0	0			0	0	0	0	0	0	0	0			0	0	0	0	0	0	0	0
xanthine	5.24	6.15	5.11	7	4.19	5.538	1.07251	0.479639	8.66088		9.71	10.5	13.42	19.44	18.31	14.276	4.43789	1.98468	13.9022		9.25	12.78	10.02	7.74	17.5	11.458	3.84123	1.71785	14.9926		7.2	8.9	5.68	4.8	8.67	7.05	1.80339	0.806499	11.4397
pyruvate	20.34	19.95	18.19	21.89	14.23	18.92	2.93373	1.31201	6.93449		8.61	11.18	8.73	11.08	24.48	12.816	6.6356	2.96753	23.1549		17.81	16.8	20.25	20.98	18.43	18.854	1.72897	0.773218	4.10108		17.01	9.42	12.34	17.37	19.19	15.066	4.04362	1.80836	12.0029
lysine	10.95	5.71	6.43	4.8	5.39	6.656	2.47143	1.10526	16.6054		6.47	4.75	4.29	6.27	14.01	7.158	3.94448	1.76402	24.6441		6.02	4.41	5.29	3.11	5.14	4.794	1.10138	0.492551	10.2743		7.58	4.48	17.26	7.08	10.28	9.336	4.88453	2.18443	23.3979
carnitine	5.16	4.53	5.11	3.69	3.88	4.474	0.679286	0.303786	6.79003		10.25	10.75	7.64	8.9	8.99	9.306	1.22643	0.548476	5.89379		3.7	6.85	3.19	4.1	3.95	4.358	1.43529	0.641883	14.7288		8.19	5.9	6.78	9.18	10.3	8.07	1.77429	0.793486	9.83254
carnosine	4.34	3.69	4.06	3.17	3.49	3.75	0.461465	0.206373	5.50329		5.01	4.88	6.7	5.63	7.75	5.994	1.21693	0.54423	9.07958		6.58	5.79	6.17	6.99	7.16	6.538	0.567424	0.25376	3.88131		4.78	4.97	7.75	4.06	6.17	5.546	1.44687	0.64706	11.6671
trehalose	0	0	0	0	0	0	0	0			0	0	0	0	0	0	0	0			0	0	0	0	0	0	0	0			0	0	0	0	0	0	0	0
oxalacetate	192.89	120.12	73.64	68.29	61.94	103.376	55.0575	24.6225	23.8184		31.45	27.66	31.88	44.77	53.89	37.93	11.0179	4.92734	12.9906		27.71	53.23	48.38	38.49	46.99	42.96	10.0453	4.4924	10.4572		60.16	55.37	94.85	66.57	82.07	71.804	16.3521	7.31287	10.1845
2-phosphoglycerate	58.84	110.09	76.59	84.31	68.68	79.702	19.4362	8.69211	10.9058		96.3	90.05	114.09	131.12	149.71	116.254	24.6465	11.0222	9.48117		56.17	39.4	44.44	41.11	58.81	47.986	8.91221	3.98566	8.30588		92.55	114.64	112.21	64.9	99.43	96.746	19.9894	8.93954	9.24022
Total	1878.19	1589.81	1380.44	1381.33	1331.02	1512.16			318.064		1200.12	1087.23	1271.04	1377.81	1652.31	1317.7			423.381		1542.77	1853.9	1824.61	1700	1772.44	1738.74			366.095		2230.15	2108.55	2173.02	1952.07	2124.22	2117.6			386.837
All values in uM

[truncated: 1 more sheets: Adapted F raw]
