# Supplementary material for: Metabolism as means for hypoxia adaptation: metabolic profiling and flux balance analysis
Source: BMC Syst Biol. 2009 Sep 9;3:91. doi: 10.1186/1752-0509-3-91 (PMC2749811; doi:10.1186/1752-0509-3-91)
Supplement: Additional file 3 — Models. The genome-scale model of Drosophila central metabolism is provided in SBML format in the file "fly_model.xml" and will be submitted to the Biomodels database at . [file 1752-0509-3-91-S3.xml]

<?xml version="1.0" encoding="UTF-8"?>
<sbml xmlns="http://www.sbml.org/sbml/level2" level="2" version="1">
  <model id="c__documents_and_settings_jake_my_documents_projects_reconstruction_models_dros_V1_simplified_V1_simple" name="c__documents_and_settings_jake_my_documents_projects_reconstruction_models_dros_V1_simplified_V1_simple">
    <notes>
      <html xmlns="http://www.w3.org/1999/xhtml"><p>COBRA_Toolbox</p></html>
    </notes>
    <listOfUnitDefinitions>
      <unitDefinition id="mmol_per_gDW_per_hr">
        <listOfUnits>
          <unit kind="mole" scale="-3" multiplier="1" offset="0"/>
          <unit kind="gram" exponent="-1" multiplier="1" offset="0"/>
          <unit kind="second" exponent="-1" multiplier="0.00027777" offset="0"/>
        </listOfUnits>
      </unitDefinition>
    </listOfUnitDefinitions>
    <listOfCompartments>
      <compartment id="C_c" name="Cytoplasm"/>
      <compartment id="C_e" name="Extracellular"/>
      <compartment id="C_m" name="Mitochondrion"/>
    </listOfCompartments>
    <listOfSpecies>
      <species id="M_13dpg_c" name="3-Phospho-D-glyceroyl phosphate" compartment="C_c"/>
      <species id="M_23dpg_c" name="2,3-Disphospho-D-glycerate" compartment="C_c"/>
      <species id="M_2pg_c" name="D-Glycerate 2-phosphate" compartment="C_c"/>
      <species id="M_34hpp_c" name="3-(4-Hydroxyphenyl)pyruvate" compartment="C_c"/>
      <species id="M_3pg_c" name="3-Phospho-D-glycerate" compartment="C_c"/>
      <species id="M_4aabutn_c" name="4-Acetamidobutanoate" compartment="C_c"/>
      <species id="M_4abut_c" name="4-Aminobutanoate" compartment="C_c"/>
      <species id="M_4fumacac_c" name="4-Fumarylacetoacetate" compartment="C_c"/>
      <species id="M_4mlacac_c" name="4-Maleylacetoacetate" compartment="C_c"/>
      <species id="M_5htrp_c" name="5-Hydroxy-L-tryptophan" compartment="C_c"/>
      <species id="M_6pgc_c" name="6-Phospho-D-gluconate" compartment="C_c"/>
      <species id="M_6pgl_c" name="6-phospho-D-glucono-1,5-lactone" compartment="C_c"/>
      <species id="M_Tyr_ggn_c" name="Tyr-194 of apo-glycogenin protein (primer for glycogen synthesis)" compartment="C_c"/>
      <species id="M_ac_c" name="Acetate" compartment="C_c"/>
      <species id="M_acac_c" name="Acetoacetate" compartment="C_c"/>
      <species id="M_acald_c" name="Acetaldehyde" compartment="C_c"/>
      <species id="M_accoa_c" name="Acetyl-CoA" compartment="C_c"/>
      <species id="M_acgam_c" name="N-Acetyl-D-glucosamine" compartment="C_c"/>
      <species id="M_acgam6p_c" name="N-Acetyl-D-glucosamine 6-phosphate" compartment="C_c"/>
      <species id="M_acrn_c" name="O-Acetylcarnitine" compartment="C_c"/>
      <species id="M_adp_c" name="ADP" compartment="C_c"/>
      <species id="M_ahcys_c" name="S-Adenosyl-L-homocysteine" compartment="C_c"/>
      <species id="M_akg_c" name="2-Oxoglutarate" compartment="C_c"/>
      <species id="M_ala_B_c" name="beta-Alanine" compartment="C_c"/>
      <species id="M_ala_L_c" name="L-Alanine" compartment="C_c"/>
      <species id="M_amet_c" name="S-Adenosyl-L-methionine" compartment="C_c"/>
      <species id="M_amp_c" name="AMP" compartment="C_c"/>
      <species id="M_arach_c" name="Arachidic acid" compartment="C_c"/>
      <species id="M_arachcoa_c" name="arachidyl coenzyme A" compartment="C_c"/>
      <species id="M_arachcrn_c" name="arachidyl carnitine" compartment="C_c"/>
      <species id="M_arg_L_c" name="L-Arginine" compartment="C_c"/>
      <species id="M_argp_c" name="L-Arginine phosphate" compartment="C_c"/>
      <species id="M_asn_L_c" name="L-Asparagine" compartment="C_c"/>
      <species id="M_asp_L_c" name="L-Aspartate" compartment="C_c"/>
      <species id="M_atp_c" name="ATP" compartment="C_c"/>
      <species id="M_c226coa_c" name="cervonyl coenzyme A" compartment="C_c"/>
      <species id="M_chtn_c" name="chitin" compartment="C_c"/>
      <species id="M_cit_c" name="Citrate" compartment="C_c"/>
      <species id="M_co2_c" name="CO2" compartment="C_c"/>
      <species id="M_coa_c" name="Coenzyme A" compartment="C_c"/>
      <species id="M_crn_c" name="L-Carnitine" compartment="C_c"/>
      <species id="M_crvnc_c" name="cervonic acid, C22:6 n-3" compartment="C_c"/>
      <species id="M_cys_L_c" name="L-Cysteine" compartment="C_c"/>
      <species id="M_dhap_c" name="Dihydroxyacetone phosphate" compartment="C_c"/>
      <species id="M_dhbpt_c" name="6,7-Dihydrobiopterin" compartment="C_c"/>
      <species id="M_e4p_c" name="D-Erythrose 4-phosphate" compartment="C_c"/>
      <species id="M_etoh_c" name="Ethanol" compartment="C_c"/>
      <species id="M_f26bp_c" name="D-Fructose 2,6-bisphosphate" compartment="C_c"/>
      <species id="M_f6p_c" name="D-Fructose 6-phosphate" compartment="C_c"/>
      <species id="M_f6p_B_c" name="beta-D-Fructose 6-phosphate" compartment="C_c"/>
      <species id="M_fald_c" name="Formaldehyde" compartment="C_c"/>
      <species id="M_fdp_c" name="D-Fructose 1,6-bisphosphate" compartment="C_c"/>
      <species id="M_fe2_c" name="Fe2+" compartment="C_c"/>
      <species id="M_fru_c" name="D-Fructose" compartment="C_c"/>
      <species id="M_fum_c" name="Fumarate" compartment="C_c"/>
      <species id="M_g1p_c" name="D-Glucose 1-phosphate" compartment="C_c"/>
      <species id="M_g3p_c" name="Glyceraldehyde 3-phosphate" compartment="C_c"/>
      <species id="M_g6p_c" name="D-Glucose 6-phosphate" compartment="C_c"/>
      <species id="M_g6p_B_c" name="beta-D-glucose 6-phosphate" compartment="C_c"/>
      <species id="M_gam6p_c" name="D-Glucosamine 6-phosphate" compartment="C_c"/>
      <species id="M_gdp_c" name="GDP" compartment="C_c"/>
      <species id="M_glc_D_c" name="D-Glucose" compartment="C_c"/>
      <species id="M_glc_bD_c" name="beta D-glucose" compartment="C_c"/>
      <species id="M_gln_L_c" name="L-Glutamine" compartment="C_c"/>
      <species id="M_glu_L_c" name="L-Glutamate" compartment="C_c"/>
      <species id="M_glucys_c" name="gamma-L-Glutamyl-L-cysteine" compartment="C_c"/>
      <species id="M_gly_c" name="Glycine" compartment="C_c"/>
      <species id="M_glyc_c" name="Glycerol" compartment="C_c"/>
      <species id="M_glyc3p_c" name="Glycerol 3-phosphate" compartment="C_c"/>
      <species id="M_glygn1_c" name="glycogen, structure 1 (glycogenin-11[1,4-Glc])" compartment="C_c"/>
      <species id="M_glygn2_c" name="glycogen, structure 2 (glycogenin-1,6-{7[1,4-Glc], 4[1,4-Glc]})" compartment="C_c"/>
      <species id="M_glygn3_c" name="glycogen, structure 3 (glycogenin-7[1,4-Glc])" compartment="C_c"/>
      <species id="M_glygn4_c" name="glycogen, structure 4 (glycogenin-1,6-{2[1,4-Glc], [1,4-Glc]})" compartment="C_c"/>
      <species id="M_gthox_c" name="Oxidized glutathione" compartment="C_c"/>
      <species id="M_gthrd_c" name="Reduced glutathione" compartment="C_c"/>
      <species id="M_gtp_c" name="GTP" compartment="C_c"/>
      <species id="M_h_c" name="H+" compartment="C_c"/>
      <species id="M_h2co3_c" name="carbonic acid" compartment="C_c"/>
      <species id="M_h2o_c" name="H2O" compartment="C_c"/>
      <species id="M_h2o2_c" name="Hydrogen peroxide" compartment="C_c"/>
      <species id="M_hdca_c" name="Hexadecanoate (n-C16:0)" compartment="C_c"/>
      <species id="M_hdcea_c" name="Hexadecenoate (n-C16:1)" compartment="C_c"/>
      <species id="M_hdcecrn_c" name="Hexadecenoyl carnitine" compartment="C_c"/>
      <species id="M_hdcoa_c" name="Hexadecenoyl-CoA (n-C16:1CoA)" compartment="C_c"/>
      <species id="M_hexc_c" name="hexacosanoate (n-C26:0)" compartment="C_c"/>
      <species id="M_hexccoa_c" name="Hexacosanoyl-CoA (n-C26:0CoA)" compartment="C_c"/>
      <species id="M_hgentis_c" name="Homogentisate" compartment="C_c"/>
      <species id="M_k_c" name="potassium" compartment="C_c"/>
      <species id="M_lac_L_c" name="L-Lactate" compartment="C_c"/>
      <species id="M_lgnc_c" name="lignoceric acid" compartment="C_c"/>
      <species id="M_lgnccoa_c" name="lignocericyl coenzyme A" compartment="C_c"/>
      <species id="M_mal_L_c" name="L-Malate" compartment="C_c"/>
      <species id="M_malt_c" name="Maltose" compartment="C_c"/>
      <species id="M_meoh_c" name="Methanol" compartment="C_c"/>
      <species id="M_n4abutn_c" name="N4-Acetylaminobutanal" compartment="C_c"/>
      <species id="M_na1_c" name="Sodium" compartment="C_c"/>
      <species id="M_nad_c" name="Nicotinamide adenine dinucleotide" compartment="C_c"/>
      <species id="M_nadh_c" name="Nicotinamide adenine dinucleotide - reduced" compartment="C_c"/>
      <species id="M_nadp_c" name="Nicotinamide adenine dinucleotide phosphate" compartment="C_c"/>
      <species id="M_nadph_c" name="Nicotinamide adenine dinucleotide phosphate - reduced" compartment="C_c"/>
      <species id="M_nh4_c" name="Ammonium" compartment="C_c"/>
      <species id="M_o2_c" name="O2" compartment="C_c"/>
      <species id="M_oaa_c" name="Oxaloacetate" compartment="C_c"/>
      <species id="M_ocdcea_c" name="octadecenoate (n-C18:1)" compartment="C_c"/>
      <species id="M_odecoa_c" name="Octadecenoyl-CoA (n-C18:1CoA)" compartment="C_c"/>
      <species id="M_odecrn_c" name="octadecenoyl carnitine" compartment="C_c"/>
      <species id="M_pep_c" name="Phosphoenolpyruvate" compartment="C_c"/>
      <species id="M_phe_L_c" name="L-Phenylalanine" compartment="C_c"/>
      <species id="M_pi_c" name="Phosphate" compartment="C_c"/>
      <species id="M_pmtcoa_c" name="Palmitoyl-CoA (n-C16:0CoA)" compartment="C_c"/>
      <species id="M_pmtcrn_c" name="L-Palmitoylcarnitine" compartment="C_c"/>
      <species id="M_ppi_c" name="Diphosphate" compartment="C_c"/>
      <species id="M_pram_c" name="5-Phospho-beta-D-ribosylamine" compartment="C_c"/>
      <species id="M_pro_L_c" name="L-Proline" compartment="C_c"/>
      <species id="M_prpp_c" name="5-Phospho-alpha-D-ribose 1-diphosphate" compartment="C_c"/>
      <species id="M_pyr_c" name="Pyruvate" compartment="C_c"/>
      <species id="M_r5p_c" name="alpha-D-Ribose 5-phosphate" compartment="C_c"/>
      <species id="M_rib_D_c" name="D-Ribose" compartment="C_c"/>
      <species id="M_ru5p_D_c" name="D-Ribulose 5-phosphate" compartment="C_c"/>
      <species id="M_s7p_c" name="Sedoheptulose 7-phosphate" compartment="C_c"/>
      <species id="M_sarcs_c" name="Sarcosine" compartment="C_c"/>
      <species id="M_sbt_D_c" name="D-Sorbitol" compartment="C_c"/>
      <species id="M_sucsal_c" name="Succinic semialdehyde" compartment="C_c"/>
      <species id="M_thbpt_c" name="Tetrahydrobiopterin" compartment="C_c"/>
      <species id="M_tre_c" name="Trehalose" compartment="C_c"/>
      <species id="M_tre6p_c" name="alpha,alpha'-Trehalose 6-phosphate" compartment="C_c"/>
      <species id="M_trp_L_c" name="L-Tryptophan" compartment="C_c"/>
      <species id="M_tyr_L_c" name="L-Tyrosine" compartment="C_c"/>
      <species id="M_udp_c" name="UDP" compartment="C_c"/>
      <species id="M_udpg_c" name="UDPglucose" compartment="C_c"/>
      <species id="M_utp_c" name="UTP" compartment="C_c"/>
      <species id="M_xu5p_D_c" name="D-Xylulose 5-phosphate" compartment="C_c"/>
      <species id="M_ac_e" name="Acetate" compartment="C_e"/>
      <species id="M_ala_L_e" name="L-Alanine" compartment="C_e"/>
      <species id="M_arach_e" name="Arachidic acid" compartment="C_e"/>
      <species id="M_cit_e" name="Citrate" compartment="C_e"/>
      <species id="M_co2_e" name="CO2" compartment="C_e"/>
      <species id="M_coa_e" name="Coenzyme A" compartment="C_e"/>
      <species id="M_fe2_e" name="Fe2+" compartment="C_e"/>
      <species id="M_glc_D_e" name="D-Glucose" compartment="C_e"/>
      <species id="M_glyc_e" name="Glycerol" compartment="C_e"/>
      <species id="M_h_e" name="H+" compartment="C_e"/>
      <species id="M_h2o_e" name="H2O" compartment="C_e"/>
      <species id="M_hdca_e" name="Hexadecanoate (n-C16:0)" compartment="C_e"/>
      <species id="M_hdcea_e" name="Hexadecenoate (n-C16:1)" compartment="C_e"/>
      <species id="M_k_e" name="potassium" compartment="C_e"/>
      <species id="M_lac_L_e" name="L-Lactate" compartment="C_e"/>
      <species id="M_na1_e" name="Sodium" compartment="C_e"/>
      <species id="M_nh4_e" name="Ammonium" compartment="C_e"/>
      <species id="M_o2_e" name="O2" compartment="C_e"/>
      <species id="M_ocdcea_e" name="octadecenoate (n-C18:1)" compartment="C_e"/>
      <species id="M_phe_L_e" name="L-Phenylalanine" compartment="C_e"/>
      <species id="M_pi_e" name="Phosphate" compartment="C_e"/>
      <species id="M_pro_L_e" name="L-Proline" compartment="C_e"/>
      <species id="M_tre_e" name="Trehalose" compartment="C_e"/>
      <species id="M_tyr_L_e" name="L-Tyrosine" compartment="C_e"/>
      <species id="M_1pyr5c_m" name="1-Pyrroline-5-carboxylate" compartment="C_m"/>
      <species id="M_2oxoadp_m" name="2-Oxoadipate" compartment="C_m"/>
      <species id="M_4abut_m" name="4-Aminobutanoate" compartment="C_m"/>
      <species id="M_aacoa_m" name="Acetoacetyl-CoA" compartment="C_m"/>
      <species id="M_ac_m" name="Acetate" compartment="C_m"/>
      <species id="M_acac_m" name="Acetoacetate" compartment="C_m"/>
      <species id="M_acald_m" name="Acetaldehyde" compartment="C_m"/>
      <species id="M_accoa_m" name="Acetyl-CoA" compartment="C_m"/>
      <species id="M_acrn_m" name="O-Acetylcarnitine" compartment="C_m"/>
      <species id="M_adp_m" name="ADP" compartment="C_m"/>
      <species id="M_akg_m" name="2-Oxoglutarate" compartment="C_m"/>
      <species id="M_ala_L_m" name="L-Alanine" compartment="C_m"/>
      <species id="M_amp_m" name="AMP" compartment="C_m"/>
      <species id="M_arachcoa_m" name="arachidyl coenzyme A" compartment="C_m"/>
      <species id="M_arachcrn_m" name="arachidyl carnitine" compartment="C_m"/>
      <species id="M_asn_L_m" name="L-Asparagine" compartment="C_m"/>
      <species id="M_asp_L_m" name="L-Aspartate" compartment="C_m"/>
      <species id="M_atp_m" name="ATP" compartment="C_m"/>
      <species id="M_cit_m" name="Citrate" compartment="C_m"/>
      <species id="M_co2_m" name="CO2" compartment="C_m"/>
      <species id="M_coa_m" name="Coenzyme A" compartment="C_m"/>
      <species id="M_crn_m" name="L-Carnitine" compartment="C_m"/>
      <species id="M_fad_m" name="Flavin adenine dinucleotide oxidized" compartment="C_m"/>
      <species id="M_fadh2_m" name="Flavin adenine dinucleotide reduced" compartment="C_m"/>
      <species id="M_ficytc_m" name="Ferricytochrome c" compartment="C_m"/>
      <species id="M_focytc_m" name="Ferrocytochrome c" compartment="C_m"/>
      <species id="M_fum_m" name="Fumarate" compartment="C_m"/>
      <species id="M_gdp_m" name="GDP" compartment="C_m"/>
      <species id="M_glu_L_m" name="L-Glutamate" compartment="C_m"/>
      <species id="M_glu5sa_m" name="L-Glutamate 5-semialdehyde" compartment="C_m"/>
      <species id="M_glutcoa_m" name="Glutaryl-CoA" compartment="C_m"/>
      <species id="M_glyc_m" name="Glycerol" compartment="C_m"/>
      <species id="M_gthox_m" name="Oxidized glutathione" compartment="C_m"/>
      <species id="M_gthrd_m" name="Reduced glutathione" compartment="C_m"/>
      <species id="M_gtp_m" name="GTP" compartment="C_m"/>
      <species id="M_h_m" name="H+" compartment="C_m"/>
      <species id="M_h2co3_m" name="carbonic acid" compartment="C_m"/>
      <species id="M_h2o_m" name="H2O" compartment="C_m"/>
      <species id="M_h2o2_m" name="Hydrogen peroxide" compartment="C_m"/>
      <species id="M_hco3_m" name="Bicarbonate" compartment="C_m"/>
      <species id="M_hdcecrn_m" name="Hexadecenoyl carnitine" compartment="C_m"/>
      <species id="M_hdcoa_m" name="Hexadecenoyl-CoA (n-C16:1CoA)" compartment="C_m"/>
      <species id="M_icit_m" name="Isocitrate" compartment="C_m"/>
      <species id="M_lac_L_m" name="L-Lactate" compartment="C_m"/>
      <species id="M_mal_L_m" name="L-Malate" compartment="C_m"/>
      <species id="M_nad_m" name="Nicotinamide adenine dinucleotide" compartment="C_m"/>
      <species id="M_nadh_m" name="Nicotinamide adenine dinucleotide - reduced" compartment="C_m"/>
      <species id="M_nadp_m" name="Nicotinamide adenine dinucleotide phosphate" compartment="C_m"/>
      <species id="M_nadph_m" name="Nicotinamide adenine dinucleotide phosphate - reduced" compartment="C_m"/>
      <species id="M_nh4_m" name="Ammonium" compartment="C_m"/>
      <species id="M_o2_m" name="O2" compartment="C_m"/>
      <species id="M_o2s_m" name="Superoxide anion" compartment="C_m"/>
      <species id="M_oaa_m" name="Oxaloacetate" compartment="C_m"/>
      <species id="M_occoa_m" name="Octanoyl-CoA (n-C8:0CoA)" compartment="C_m"/>
      <species id="M_odecoa_m" name="Octadecenoyl-CoA (n-C18:1CoA)" compartment="C_m"/>
      <species id="M_odecrn_m" name="octadecenoyl carnitine" compartment="C_m"/>
      <species id="M_orn_m" name="Ornithine" compartment="C_m"/>
      <species id="M_pep_m" name="Phosphoenolpyruvate" compartment="C_m"/>
      <species id="M_pi_m" name="Phosphate" compartment="C_m"/>
      <species id="M_pmtcoa_m" name="Palmitoyl-CoA (n-C16:0CoA)" compartment="C_m"/>
      <species id="M_pmtcrn_m" name="L-Palmitoylcarnitine" compartment="C_m"/>
      <species id="M_pro_L_m" name="L-Proline" compartment="C_m"/>
      <species id="M_pyr_m" name="Pyruvate" compartment="C_m"/>
      <species id="M_q8_m" name="Ubiquinone-8" compartment="C_m"/>
      <species id="M_q8h2_m" name="Ubiquinol-8" compartment="C_m"/>
      <species id="M_stcoa_m" name="Stearoyl-CoA (n-C18:0CoA)" compartment="C_m"/>
      <species id="M_succ_m" name="Succinate" compartment="C_m"/>
      <species id="M_succoa_m" name="Succinyl-CoA" compartment="C_m"/>
      <species id="M_sucsal_m" name="Succinic semialdehyde" compartment="C_m"/>
      <species id="M_4abut_c" name="4abut_c" compartment="C_e"/>
      <species id="M_ac_c" name="ac_c" compartment="C_e"/>
      <species id="M_ala_B_c" name="ala_B_c" compartment="C_e"/>
      <species id="M_ala_L_c" name="ala_L_c" compartment="C_e"/>
      <species id="M_arg_L_c" name="arg_L_c" compartment="C_e"/>
      <species id="M_asn_L_c" name="asn_L_c" compartment="C_e"/>
      <species id="M_glc_D_c" name="glc_D_c" compartment="C_e"/>
      <species id="M_gln_L_c" name="gln_L_c" compartment="C_e"/>
      <species id="M_glu_L_c" name="glu_L_c" compartment="C_e"/>
      <species id="M_glyc_c" name="glyc_c" compartment="C_e"/>
      <species id="M_lac_L_c" name="lac_L_c" compartment="C_e"/>
      <species id="M_nh4_c" name="nh4_c" compartment="C_e"/>
      <species id="M_oaa_c" name="oaa_c" compartment="C_e"/>
      <species id="M_pro_L_c" name="pro_L_c" compartment="C_e"/>
      <species id="M_pyr_c" name="pyr_c" compartment="C_e"/>
      <species id="M_arach_b" name="arach_b" compartment="C_e"/>
      <species id="M_co2_b" name="co2_b" compartment="C_e"/>
      <species id="M_glc_D_b" name="glc_D_b" compartment="C_e"/>
      <species id="M_h_b" name="h_b" compartment="C_e"/>
      <species id="M_h2o_b" name="h2o_b" compartment="C_e"/>
      <species id="M_hdca_b" name="hdca_b" compartment="C_e"/>
      <species id="M_hdcea_b" name="hdcea_b" compartment="C_e"/>
      <species id="M_o2_b" name="o2_b" compartment="C_e"/>
      <species id="M_ocdcea_b" name="ocdcea_b" compartment="C_e"/>
      <species id="M_phe_L_b" name="phe_L_b" compartment="C_e"/>
      <species id="M_pro_L_b" name="pro_L_b" compartment="C_e"/>
      <species id="M_tre_b" name="tre_b" compartment="C_e"/>
      <species id="M_tyr_L_b" name="tyr_L_b" compartment="C_e"/>
      <species id="M_ala_L_m" name="ala_L_m" compartment="C_e"/>
      <species id="M_oaa_m" name="oaa_m" compartment="C_e"/>
    </listOfSpecies>
    <listOfReactions>
      <reaction id="R_DM_atp_c" name="atp demand" reversible="false">
        <listOfReactants>
          <speciesReference species="M_atp_c"/>
          <speciesReference species="M_h2o_c"/>
        </listOfReactants>
        <listOfProducts>
          <speciesReference species="M_adp_c"/>
          <speciesReference species="M_h_c"/>
          <speciesReference species="M_pi_c"/>
        </listOfProducts>
        <kineticLaw>
          <math xmlns="http://www.w3.org/1998/Math/MathML">
            <ci> FLUX_VALUE </ci>
          </math>
          <listOfParameters>
            <parameter id="LOWER_BOUND" value="0" units="mmol_per_gDW_per_hr"/>
            <parameter id="UPPER_BOUND" value="100000" units="mmol_per_gDW_per_hr"/>
            <parameter id="OBJECTIVE_COEFFICIENT" value="1"/>
            <parameter id="FLUX_VALUE" value="50000" units="mmol_per_gDW_per_hr"/>
          </listOfParameters>
        </kineticLaw>
      </reaction>
      <reaction id="R_EX_arach_e" name="Arachidic acid exchange">
        <listOfReactants>
          <speciesReference species="M_arach_e"/>
        </listOfReactants>
        <listOfProducts>
          <speciesReference species="M_4abut_c"/>
        </listOfProducts>
        <kineticLaw>
          <math xmlns="http://www.w3.org/1998/Math/MathML">
            <ci> FLUX_VALUE </ci>
          </math>
          <listOfParameters>
            <parameter id="LOWER_BOUND" value="0" units="mmol_per_gDW_per_hr"/>
            <parameter id="UPPER_BOUND" value="0" units="mmol_per_gDW_per_hr"/>
            <parameter id="OBJECTIVE_COEFFICIENT" value="0"/>
            <parameter id="FLUX_VALUE" value="0" units="mmol_per_gDW_per_hr"/>
          </listOfParameters>
        </kineticLaw>
      </reaction>
      <reaction id="R_EX_co2_e" name="CO2 exchange">
        <listOfReactants>
          <speciesReference species="M_co2_e"/>
        </listOfReactants>
        <listOfProducts>
          <speciesReference species="M_ac_c"/>
        </listOfProducts>
        <kineticLaw>
          <math xmlns="http://www.w3.org/1998/Math/MathML">
            <ci> FLUX_VALUE </ci>
          </math>
          <listOfParameters>
            <parameter id="LOWER_BOUND" value="-100000" units="mmol_per_gDW_per_hr"/>
            <parameter id="UPPER_BOUND" value="100000" units="mmol_per_gDW_per_hr"/>
            <parameter id="OBJECTIVE_COEFFICIENT" value="0"/>
            <parameter id="FLUX_VALUE" value="0" units="mmol_per_gDW_per_hr"/>
          </listOfParameters>
        </kineticLaw>
      </reaction>
      <reaction id="R_EX_glc_c" name="D-Glucose exchange">
        <listOfReactants>
          <speciesReference species="M_glc_D_c"/>
        </listOfReactants>
        <listOfProducts>
          <speciesReference species="M_ala_B_c"/>
        </listOfProducts>
        <kineticLaw>
          <math xmlns="http://www.w3.org/1998/Math/MathML">
            <ci> FLUX_VALUE </ci>
          </math>
          <listOfParameters>
            <parameter id="LOWER_BOUND" value="0" units="mmol_per_gDW_per_hr"/>
            <parameter id="UPPER_BOUND" value="0" units="mmol_per_gDW_per_hr"/>
            <parameter id="OBJECTIVE_COEFFICIENT" value="0"/>
            <parameter id="FLUX_VALUE" value="0" units="mmol_per_gDW_per_hr"/>
          </listOfParameters>
        </kineticLaw>
      </reaction>
      <reaction id="R_EX_glc_e" name="D-Glucose exchange">
        <listOfReactants>
          <speciesReference species="M_glc_D_e"/>
        </listOfReactants>
        <listOfProducts>
          <speciesReference species="M_ala_L_c"/>
        </listOfProducts>
        <kineticLaw>
          <math xmlns="http://www.w3.org/1998/Math/MathML">
            <ci> FLUX_VALUE </ci>
          </math>
          <listOfParameters>
            <parameter id="LOWER_BOUND" value="-1" units="mmol_per_gDW_per_hr"/>
            <parameter id="UPPER_BOUND" value="-1" units="mmol_per_gDW_per_hr"/>
            <parameter id="OBJECTIVE_COEFFICIENT" value="0"/>
            <parameter id="FLUX_VALUE" value="-1" units="mmol_per_gDW_per_hr"/>
          </listOfParameters>
        </kineticLaw>
      </reaction>
      <reaction id="R_EX_h_e" name="H+ exchange">
        <listOfReactants>
          <speciesReference species="M_h_e"/>
        </listOfReactants>
        <listOfProducts>
          <speciesReference species="M_arg_L_c"/>
        </listOfProducts>
        <kineticLaw>
          <math xmlns="http://www.w3.org/1998/Math/MathML">
            <ci> FLUX_VALUE </ci>
          </math>
          <listOfParameters>
            <parameter id="LOWER_BOUND" value="-100000" units="mmol_per_gDW_per_hr"/>
            <parameter id="UPPER_BOUND" value="100000" units="mmol_per_gDW_per_hr"/>
            <parameter id="OBJECTIVE_COEFFICIENT" value="0"/>
            <parameter id="FLUX_VALUE" value="0" units="mmol_per_gDW_per_hr"/>
          </listOfParameters>
        </kineticLaw>
      </reaction>
      <reaction id="R_EX_h2o_e" name="H2O exchange">
        <listOfReactants>
          <speciesReference species="M_h2o_e"/>
        </listOfReactants>
        <listOfProducts>
          <speciesReference species="M_asn_L_c"/>
        </listOfProducts>
        <kineticLaw>
          <math xmlns="http://www.w3.org/1998/Math/MathML">
            <ci> FLUX_VALUE </ci>
          </math>
          <listOfParameters>
            <parameter id="LOWER_BOUND" value="-100000" units="mmol_per_gDW_per_hr"/>
            <parameter id="UPPER_BOUND" value="100000" units="mmol_per_gDW_per_hr"/>
            <parameter id="OBJECTIVE_COEFFICIENT" value="0"/>
            <parameter id="FLUX_VALUE" value="0" units="mmol_per_gDW_per_hr"/>
          </listOfParameters>
        </kineticLaw>
      </reaction>
      <reaction id="R_EX_hdca_e" name="Hexadecanoate (n-C16:0) exchange">
        <listOfReactants>
          <speciesReference species="M_hdca_e"/>
        </listOfReactants>
        <listOfProducts>
          <speciesReference species="M_glc_D_c"/>
        </listOfProducts>
        <kineticLaw>
          <math xmlns="http://www.w3.org/1998/Math/MathML">
            <ci> FLUX_VALUE </ci>
          </math>
          <listOfParameters>
            <parameter id="LOWER_BOUND" value="0" units="mmol_per_gDW_per_hr"/>
            <parameter id="UPPER_BOUND" value="0" units="mmol_per_gDW_per_hr"/>
            <parameter id="OBJECTIVE_COEFFICIENT" value="0"/>
            <parameter id="FLUX_VALUE" value="0" units="mmol_per_gDW_per_hr"/>
          </listOfParameters>
        </kineticLaw>
      </reaction>
      <reaction id="R_EX_hdcea_e" name="hexadecenoate (n-C16:1) exchange">
        <listOfReactants>
          <speciesReference species="M_hdcea_e"/>
        </listOfReactants>
        <listOfProducts>
          <speciesReference species="M_gln_L_c"/>
        </listOfProducts>
        <kineticLaw>
          <math xmlns="http://www.w3.org/1998/Math/MathML">
            <ci> FLUX_VALUE </ci>
          </math>
          <listOfParameters>
            <parameter id="LOWER_BOUND" value="0" units="mmol_per_gDW_per_hr"/>
            <parameter id="UPPER_BOUND" value="0" units="mmol_per_gDW_per_hr"/>
            <parameter id="OBJECTIVE_COEFFICIENT" value="0"/>
            <parameter id="FLUX_VALUE" value="0" units="mmol_per_gDW_per_hr"/>
          </listOfParameters>
        </kineticLaw>
      </reaction>
      <reaction id="R_EX_o2_e" name="O2 exchange">
        <listOfReactants>
          <speciesReference species="M_o2_e"/>
        </listOfReactants>
        <listOfProducts>
          <speciesReference species="M_glu_L_c"/>
        </listOfProducts>
        <kineticLaw>
          <math xmlns="http://www.w3.org/1998/Math/MathML">
            <ci> FLUX_VALUE </ci>
          </math>
          <listOfParameters>
            <parameter id="LOWER_BOUND" value="-100000" units="mmol_per_gDW_per_hr"/>
            <parameter id="UPPER_BOUND" value="0" units="mmol_per_gDW_per_hr"/>
            <parameter id="OBJECTIVE_COEFFICIENT" value="0"/>
            <parameter id="FLUX_VALUE" value="-50000" units="mmol_per_gDW_per_hr"/>
          </listOfParameters>
        </kineticLaw>
      </reaction>
      <reaction id="R_EX_ocdcea_e" name="octadecenoate (n-C18:1) exchange">
        <listOfReactants>
          <speciesReference species="M_ocdcea_e"/>
        </listOfReactants>
        <listOfProducts>
          <speciesReference species="M_glyc_c"/>
        </listOfProducts>
        <kineticLaw>
          <math xmlns="http://www.w3.org/1998/Math/MathML">
            <ci> FLUX_VALUE </ci>
          </math>
          <listOfParameters>
            <parameter id="LOWER_BOUND" value="0" units="mmol_per_gDW_per_hr"/>
            <parameter id="UPPER_BOUND" value="0" units="mmol_per_gDW_per_hr"/>
            <parameter id="OBJECTIVE_COEFFICIENT" value="0"/>
            <parameter id="FLUX_VALUE" value="0" units="mmol_per_gDW_per_hr"/>
          </listOfParameters>
        </kineticLaw>
      </reaction>
      <reaction id="R_EX_phe_L_e" name="L-Phenylalanine exchange">
        <listOfReactants>
          <speciesReference species="M_phe_L_e"/>
        </listOfReactants>
        <listOfProducts>
          <speciesReference species="M_lac_L_c"/>
        </listOfProducts>
        <kineticLaw>
          <math xmlns="http://www.w3.org/1998/Math/MathML">
            <ci> FLUX_VALUE </ci>
          </math>
          <listOfParameters>
            <parameter id="LOWER_BOUND" value="0" units="mmol_per_gDW_per_hr"/>
            <parameter id="UPPER_BOUND" value="0" units="mmol_per_gDW_per_hr"/>
            <parameter id="OBJECTIVE_COEFFICIENT" value="0"/>
            <parameter id="FLUX_VALUE" value="0" units="mmol_per_gDW_per_hr"/>
          </listOfParameters>
        </kineticLaw>
      </reaction>
      <reaction id="R_EX_pro_L_e" name="L-Proline exchange">
        <listOfReactants>
          <speciesReference species="M_pro_L_e"/>
        </listOfReactants>
        <listOfProducts>
          <speciesReference species="M_nh4_c"/>
        </listOfProducts>
        <kineticLaw>
          <math xmlns="http://www.w3.org/1998/Math/MathML">
            <ci> FLUX_VALUE </ci>
          </math>
          <listOfParameters>
            <parameter id="LOWER_BOUND" value="0" units="mmol_per_gDW_per_hr"/>
            <parameter id="UPPER_BOUND" value="0" units="mmol_per_gDW_per_hr"/>
            <parameter id="OBJECTIVE_COEFFICIENT" value="0"/>
            <parameter id="FLUX_VALUE" value="0" units="mmol_per_gDW_per_hr"/>
          </listOfParameters>
        </kineticLaw>
      </reaction>
      <reaction id="R_EX_tre_e" name="Trehalose exchange">
        <listOfReactants>
          <speciesReference species="M_tre_e"/>
        </listOfReactants>
        <listOfProducts>
          <speciesReference species="M_oaa_c"/>
        </listOfProducts>
        <kineticLaw>
          <math xmlns="http://www.w3.org/1998/Math/MathML">
            <ci> FLUX_VALUE </ci>
          </math>
          <listOfParameters>
            <parameter id="LOWER_BOUND" value="0" units="mmol_per_gDW_per_hr"/>
            <parameter id="UPPER_BOUND" value="0" units="mmol_per_gDW_per_hr"/>
            <parameter id="OBJECTIVE_COEFFICIENT" value="0"/>
            <parameter id="FLUX_VALUE" value="0" units="mmol_per_gDW_per_hr"/>
          </listOfParameters>
        </kineticLaw>
      </reaction>
      <reaction id="R_EX_tyr_L_e" name="L-Tyrosine exchange">
        <listOfReactants>
          <speciesReference species="M_tyr_L_e"/>
        </listOfReactants>
        <listOfProducts>
          <speciesReference species="M_pro_L_c"/>
        </listOfProducts>
        <kineticLaw>
          <math xmlns="http://www.w3.org/1998/Math/MathML">
            <ci> FLUX_VALUE </ci>
          </math>
          <listOfParameters>
            <parameter id="LOWER_BOUND" value="0" units="mmol_per_gDW_per_hr"/>
            <parameter id="UPPER_BOUND" value="0" units="mmol_per_gDW_per_hr"/>
            <parameter id="OBJECTIVE_COEFFICIENT" value="0"/>
            <parameter id="FLUX_VALUE" value="0" units="mmol_per_gDW_per_hr"/>
          </listOfParameters>
        </kineticLaw>
      </reaction>
      <reaction id="R_sink_4abut" name="sink_4abut">
        <listOfReactants>
          <speciesReference species="M_4abut_c"/>
        </listOfReactants>
        <listOfProducts>
          <speciesReference species="M_pyr_c"/>
        </listOfProducts>
        <kineticLaw>
          <math xmlns="http://www.w3.org/1998/Math/MathML">
            <ci> FLUX_VALUE </ci>
          </math>
          <listOfParameters>
            <parameter id="LOWER_BOUND" value="0" units="mmol_per_gDW_per_hr"/>
            <parameter id="UPPER_BOUND" value="0" units="mmol_per_gDW_per_hr"/>
            <parameter id="OBJECTIVE_COEFFICIENT" value="0"/>
            <parameter id="FLUX_VALUE" value="0" units="mmol_per_gDW_per_hr"/>
          </listOfParameters>
        </kineticLaw>
      </reaction>
      <reaction id="R_sink_ac_c" name="sink_ac(c)">
        <listOfReactants>
          <speciesReference species="M_ac_c"/>
        </listOfReactants>
        <listOfProducts>
          <speciesReference species="M_arach_b"/>
        </listOfProducts>
        <kineticLaw>
          <math xmlns="http://www.w3.org/1998/Math/MathML">
            <ci> FLUX_VALUE </ci>
          </math>
          <listOfParameters>
            <parameter id="LOWER_BOUND" value="0" units="mmol_per_gDW_per_hr"/>
            <parameter id="UPPER_BOUND" value="0" units="mmol_per_gDW_per_hr"/>
            <parameter id="OBJECTIVE_COEFFICIENT" value="0"/>
            <parameter id="FLUX_VALUE" value="0" units="mmol_per_gDW_per_hr"/>
          </listOfParameters>
        </kineticLaw>
      </reaction>
      <reaction id="R_sink_ala_B_c" name="sink_ala-B(c)">
        <listOfReactants>
          <speciesReference species="M_ala_B_c"/>
        </listOfReactants>
        <listOfProducts>
          <speciesReference species="M_co2_b"/>
        </listOfProducts>
        <kineticLaw>
          <math xmlns="http://www.w3.org/1998/Math/MathML">
            <ci> FLUX_VALUE </ci>
          </math>
          <listOfParameters>
            <parameter id="LOWER_BOUND" value="0" units="mmol_per_gDW_per_hr"/>
            <parameter id="UPPER_BOUND" value="0" units="mmol_per_gDW_per_hr"/>
            <parameter id="OBJECTIVE_COEFFICIENT" value="0"/>
            <parameter id="FLUX_VALUE" value="0" units="mmol_per_gDW_per_hr"/>
          </listOfParameters>
        </kineticLaw>
      </reaction>
      <reaction id="R_sink_ala_L_c" name="sink_ala-L(c)">
        <listOfReactants>
          <speciesReference species="M_ala_L_c"/>
        </listOfReactants>
        <listOfProducts>
          <speciesReference species="M_glc_D_b"/>
        </listOfProducts>
        <kineticLaw>
          <math xmlns="http://www.w3.org/1998/Math/MathML">
            <ci> FLUX_VALUE </ci>
          </math>
          <listOfParameters>
            <parameter id="LOWER_BOUND" value="0" units="mmol_per_gDW_per_hr"/>
            <parameter id="UPPER_BOUND" value="0" units="mmol_per_gDW_per_hr"/>
            <parameter id="OBJECTIVE_COEFFICIENT" value="0"/>
            <parameter id="FLUX_VALUE" value="0" units="mmol_per_gDW_per_hr"/>
          </listOfParameters>
        </kineticLaw>
      </reaction>
      <reaction id="R_sink_ala_L_m" name="sink ala-L, mitochondrial">
        <listOfReactants>
          <speciesReference species="M_ala_L_m"/>
        </listOfReactants>
        <listOfProducts>
          <speciesReference species="M_h_b"/>
        </listOfProducts>
        <kineticLaw>
          <math xmlns="http://www.w3.org/1998/Math/MathML">
            <ci> FLUX_VALUE </ci>
          </math>
          <listOfParameters>
            <parameter id="LOWER_BOUND" value="0" units="mmol_per_gDW_per_hr"/>
            <parameter id="UPPER_BOUND" value="0" units="mmol_per_gDW_per_hr"/>
            <parameter id="OBJECTIVE_COEFFICIENT" value="0"/>
            <parameter id="FLUX_VALUE" value="0" units="mmol_per_gDW_per_hr"/>
          </listOfParameters>
        </kineticLaw>
      </reaction>
      <reaction id="R_sink_arg_c" name="sink_arg(c)">
        <listOfReactants>
          <speciesReference species="M_arg_L_c"/>
        </listOfReactants>
        <listOfProducts>
          <speciesReference species="M_h2o_b"/>
        </listOfProducts>
        <kineticLaw>
          <math xmlns="http://www.w3.org/1998/Math/MathML">
            <ci> FLUX_VALUE </ci>
          </math>
          <listOfParameters>
            <parameter id="LOWER_BOUND" value="0" units="mmol_per_gDW_per_hr"/>
            <parameter id="UPPER_BOUND" value="0" units="mmol_per_gDW_per_hr"/>
            <parameter id="OBJECTIVE_COEFFICIENT" value="0"/>
            <parameter id="FLUX_VALUE" value="0" units="mmol_per_gDW_per_hr"/>
          </listOfParameters>
        </kineticLaw>
      </reaction>
      <reaction id="R_sink_asn_c" name="sink_asn(c)">
        <listOfReactants>
          <speciesReference species="M_asn_L_c"/>
        </listOfReactants>
        <listOfProducts>
          <speciesReference species="M_hdca_b"/>
        </listOfProducts>
        <kineticLaw>
          <math xmlns="http://www.w3.org/1998/Math/MathML">
            <ci> FLUX_VALUE </ci>
          </math>
          <listOfParameters>
            <parameter id="LOWER_BOUND" value="0" units="mmol_per_gDW_per_hr"/>
            <parameter id="UPPER_BOUND" value="0" units="mmol_per_gDW_per_hr"/>
            <parameter id="OBJECTIVE_COEFFICIENT" value="0"/>
            <parameter id="FLUX_VALUE" value="0" units="mmol_per_gDW_per_hr"/>
          </listOfParameters>
        </kineticLaw>
      </reaction>
      <reaction id="R_sink_gln_L_c" name="sink_gln-L(c)">
        <listOfReactants>
          <speciesReference species="M_gln_L_c"/>
        </listOfReactants>
        <listOfProducts>
          <speciesReference species="M_hdcea_b"/>
        </listOfProducts>
        <kineticLaw>
          <math xmlns="http://www.w3.org/1998/Math/MathML">
            <ci> FLUX_VALUE </ci>
          </math>
          <listOfParameters>
            <parameter id="LOWER_BOUND" value="0" units="mmol_per_gDW_per_hr"/>
            <parameter id="UPPER_BOUND" value="0" units="mmol_per_gDW_per_hr"/>
            <parameter id="OBJECTIVE_COEFFICIENT" value="0"/>
            <parameter id="FLUX_VALUE" value="0" units="mmol_per_gDW_per_hr"/>
          </listOfParameters>
        </kineticLaw>
      </reaction>
      <reaction id="R_sink_glu_L_c" name="sink_glu-L(c)">
        <listOfReactants>
          <speciesReference species="M_glu_L_c"/>
        </listOfReactants>
        <listOfProducts>
          <speciesReference species="M_o2_b"/>
        </listOfProducts>
        <kineticLaw>
          <math xmlns="http://www.w3.org/1998/Math/MathML">
            <ci> FLUX_VALUE </ci>
          </math>
          <listOfParameters>
            <parameter id="LOWER_BOUND" value="0" units="mmol_per_gDW_per_hr"/>
            <parameter id="UPPER_BOUND" value="0" units="mmol_per_gDW_per_hr"/>
            <parameter id="OBJECTIVE_COEFFICIENT" value="0"/>
            <parameter id="FLUX_VALUE" value="0" units="mmol_per_gDW_per_hr"/>
          </listOfParameters>
        </kineticLaw>
      </reaction>
      <reaction id="R_sink_glyc_c" name="sink_glyc(c)">
        <listOfReactants>
          <speciesReference species="M_glyc_c"/>
        </listOfReactants>
        <listOfProducts>
          <speciesReference species="M_ocdcea_b"/>
        </listOfProducts>
        <kineticLaw>
          <math xmlns="http://www.w3.org/1998/Math/MathML">
            <ci> FLUX_VALUE </ci>
          </math>
          <listOfParameters>
            <parameter id="LOWER_BOUND" value="0" units="mmol_per_gDW_per_hr"/>
            <parameter id="UPPER_BOUND" value="0" units="mmol_per_gDW_per_hr"/>
            <parameter id="OBJECTIVE_COEFFICIENT" value="0"/>
            <parameter id="FLUX_VALUE" value="0" units="mmol_per_gDW_per_hr"/>
          </listOfParameters>
        </kineticLaw>
      </reaction>
      <reaction id="R_sink_lac_L" name="L-lactate sink">
        <listOfReactants>
          <speciesReference species="M_lac_L_c"/>
        </listOfReactants>
        <listOfProducts>
          <speciesReference species="M_phe_L_b"/>
        </listOfProducts>
        <kineticLaw>
          <math xmlns="http://www.w3.org/1998/Math/MathML">
            <ci> FLUX_VALUE </ci>
          </math>
          <listOfParameters>
            <parameter id="LOWER_BOUND" value="0" units="mmol_per_gDW_per_hr"/>
            <parameter id="UPPER_BOUND" value="100000" units="mmol_per_gDW_per_hr"/>
            <parameter id="OBJECTIVE_COEFFICIENT" value="0"/>
            <parameter id="FLUX_VALUE" value="50000" units="mmol_per_gDW_per_hr"/>
          </listOfParameters>
        </kineticLaw>
      </reaction>
      <reaction id="R_sink_nh4_c" name="sink_nh4(c)">
        <listOfReactants>
          <speciesReference species="M_nh4_c"/>
        </listOfReactants>
        <listOfProducts>
          <speciesReference species="M_pro_L_b"/>
        </listOfProducts>
        <kineticLaw>
          <math xmlns="http://www.w3.org/1998/Math/MathML">
            <ci> FLUX_VALUE </ci>
          </math>
          <listOfParameters>
            <parameter id="LOWER_BOUND" value="0" units="mmol_per_gDW_per_hr"/>
            <parameter id="UPPER_BOUND" value="0" units="mmol_per_gDW_per_hr"/>
            <parameter id="OBJECTIVE_COEFFICIENT" value="0"/>
            <parameter id="FLUX_VALUE" value="0" units="mmol_per_gDW_per_hr"/>
          </listOfParameters>
        </kineticLaw>
      </reaction>
      <reaction id="R_sink_oaa_c" name="sink_oaa(c)">
        <listOfReactants>
          <speciesReference species="M_oaa_c"/>
        </listOfReactants>
        <listOfProducts>
          <speciesReference species="M_tre_b"/>
        </listOfProducts>
        <kineticLaw>
          <math xmlns="http://www.w3.org/1998/Math/MathML">
            <ci> FLUX_VALUE </ci>
          </math>
          <listOfParameters>
            <parameter id="LOWER_BOUND" value="0" units="mmol_per_gDW_per_hr"/>
            <parameter id="UPPER_BOUND" value="0" units="mmol_per_gDW_per_hr"/>
            <parameter id="OBJECTIVE_COEFFICIENT" value="0"/>
            <parameter id="FLUX_VALUE" value="0" units="mmol_per_gDW_per_hr"/>
          </listOfParameters>
        </kineticLaw>
      </reaction>
      <reaction id="R_sink_oaa_m" name="sink_oaa(m)">
        <listOfReactants>
          <speciesReference species="M_oaa_m"/>
        </listOfReactants>
        <listOfProducts>
          <speciesReference species="M_tyr_L_b"/>
        </listOfProducts>
        <kineticLaw>
          <math xmlns="http://www.w3.org/1998/Math/MathML">
            <ci> FLUX_VALUE </ci>
          </math>
          <listOfParameters>
            <parameter id="LOWER_BOUND" value="0" units="mmol_per_gDW_per_hr"/>
            <parameter id="UPPER_BOUND" value="0" units="mmol_per_gDW_per_hr"/>
            <parameter id="OBJECTIVE_COEFFICIENT" value="0"/>
            <parameter id="FLUX_VALUE" value="0" units="mmol_per_gDW_per_hr"/>
          </listOfParameters>
        </kineticLaw>
      </reaction>
      <reaction id="R_sink_pro_L_c" name="sink_pro-L(c)">
        <listOfReactants>
          <speciesReference species="M_pro_L_c"/>
        </listOfReactants>
        <listOfProducts>
          <speciesReference species="M_ala_L_m"/>
        </listOfProducts>
        <kineticLaw>
          <math xmlns="http://www.w3.org/1998/Math/MathML">
            <ci> FLUX_VALUE </ci>
          </math>
          <listOfParameters>
            <parameter id="LOWER_BOUND" value="0" units="mmol_per_gDW_per_hr"/>
            <parameter id="UPPER_BOUND" value="0" units="mmol_per_gDW_per_hr"/>
            <parameter id="OBJECTIVE_COEFFICIENT" value="0"/>
            <parameter id="FLUX_VALUE" value="0" units="mmol_per_gDW_per_hr"/>
          </listOfParameters>
        </kineticLaw>
      </reaction>
      <reaction id="R_sink_pyr_c" name="sink_pyr(c)">
        <listOfReactants>
          <speciesReference species="M_pyr_c"/>
        </listOfReactants>
        <listOfProducts>
          <speciesReference species="M_oaa_m"/>
        </listOfProducts>
        <kineticLaw>
          <math xmlns="http://www.w3.org/1998/Math/MathML">
            <ci> FLUX_VALUE </ci>
          </math>
          <listOfParameters>
            <parameter id="LOWER_BOUND" value="0" units="mmol_per_gDW_per_hr"/>
            <parameter id="UPPER_BOUND" value="0" units="mmol_per_gDW_per_hr"/>
            <parameter id="OBJECTIVE_COEFFICIENT" value="0"/>
            <parameter id="FLUX_VALUE" value="0" units="mmol_per_gDW_per_hr"/>
          </listOfParameters>
        </kineticLaw>
      </reaction>
      <reaction id="R_2OXOADOXm" name="2-Oxoadipate:lipoamde 2-oxidoreductase(decarboxylating and acceptor-succinylating) (mitochondria)" reversible="false">
        <listOfReactants>
          <speciesReference species="M_2oxoadp_m"/>
          <speciesReference species="M_coa_m"/>
          <speciesReference species="M_nad_m"/>
        </listOfReactants>
        <listOfProducts>
          <speciesReference species="M_co2_m"/>
          <speciesReference species="M_glutcoa_m"/>
          <speciesReference species="M_nadh_m"/>
        </listOfProducts>
        <kineticLaw>
          <math xmlns="http://www.w3.org/1998/Math/MathML">
            <ci> FLUX_VALUE </ci>
          </math>
          <listOfParameters>
            <parameter id="LOWER_BOUND" value="0" units="mmol_per_gDW_per_hr"/>
            <parameter id="UPPER_BOUND" value="100000" units="mmol_per_gDW_per_hr"/>
            <parameter id="OBJECTIVE_COEFFICIENT" value="0"/>
            <parameter id="FLUX_VALUE" value="50000" units="mmol_per_gDW_per_hr"/>
          </listOfParameters>
        </kineticLaw>
      </reaction>
      <reaction id="R_34HPPOR" name="4-Hydroxyphenylpyruvate:oxygen oxidoreductase" reversible="false">
        <listOfReactants>
          <speciesReference species="M_34hpp_c"/>
          <speciesReference species="M_o2_c"/>
        </listOfReactants>
        <listOfProducts>
          <speciesReference species="M_co2_c"/>
          <speciesReference species="M_hgentis_c"/>
        </listOfProducts>
        <kineticLaw>
          <math xmlns="http://www.w3.org/1998/Math/MathML">
            <ci> FLUX_VALUE </ci>
          </math>
          <listOfParameters>
            <parameter id="LOWER_BOUND" value="0" units="mmol_per_gDW_per_hr"/>
            <parameter id="UPPER_BOUND" value="100000" units="mmol_per_gDW_per_hr"/>
            <parameter id="OBJECTIVE_COEFFICIENT" value="0"/>
            <parameter id="FLUX_VALUE" value="50000" units="mmol_per_gDW_per_hr"/>
          </listOfParameters>
        </kineticLaw>
      </reaction>
      <reaction id="R_4ABUTtm" name="4-aminobutanoate mitochondrial transport via diffusion">
        <listOfReactants>
          <speciesReference species="M_4abut_c"/>
        </listOfReactants>
        <listOfProducts>
          <speciesReference species="M_4abut_m"/>
        </listOfProducts>
        <kineticLaw>
          <math xmlns="http://www.w3.org/1998/Math/MathML">
            <ci> FLUX_VALUE </ci>
          </math>
          <listOfParameters>
            <parameter id="LOWER_BOUND" value="-100000" units="mmol_per_gDW_per_hr"/>
            <parameter id="UPPER_BOUND" value="100000" units="mmol_per_gDW_per_hr"/>
            <parameter id="OBJECTIVE_COEFFICIENT" value="0"/>
            <parameter id="FLUX_VALUE" value="0" units="mmol_per_gDW_per_hr"/>
          </listOfParameters>
        </kineticLaw>
      </reaction>
      <reaction id="R_ABTAr" name="4-aminobutyrate transaminase">
        <listOfReactants>
          <speciesReference species="M_4abut_c"/>
          <speciesReference species="M_akg_c"/>
        </listOfReactants>
        <listOfProducts>
          <speciesReference species="M_glu_L_c"/>
          <speciesReference species="M_sucsal_c"/>
        </listOfProducts>
        <kineticLaw>
          <math xmlns="http://www.w3.org/1998/Math/MathML">
            <ci> FLUX_VALUE </ci>
          </math>
          <listOfParameters>
            <parameter id="LOWER_BOUND" value="-100000" units="mmol_per_gDW_per_hr"/>
            <parameter id="UPPER_BOUND" value="100000" units="mmol_per_gDW_per_hr"/>
            <parameter id="OBJECTIVE_COEFFICIENT" value="0"/>
            <parameter id="FLUX_VALUE" value="0" units="mmol_per_gDW_per_hr"/>
          </listOfParameters>
        </kineticLaw>
      </reaction>
      <reaction id="R_ABTArm" name="4-aminobutyrate transaminase, reversible (mitochondrial)">
        <listOfReactants>
          <speciesReference species="M_4abut_m"/>
          <speciesReference species="M_akg_m"/>
        </listOfReactants>
        <listOfProducts>
          <speciesReference species="M_glu_L_m"/>
          <speciesReference species="M_sucsal_m"/>
        </listOfProducts>
        <kineticLaw>
          <math xmlns="http://www.w3.org/1998/Math/MathML">
            <ci> FLUX_VALUE </ci>
          </math>
          <listOfParameters>
            <parameter id="LOWER_BOUND" value="-100000" units="mmol_per_gDW_per_hr"/>
            <parameter id="UPPER_BOUND" value="100000" units="mmol_per_gDW_per_hr"/>
            <parameter id="OBJECTIVE_COEFFICIENT" value="0"/>
            <parameter id="FLUX_VALUE" value="0" units="mmol_per_gDW_per_hr"/>
          </listOfParameters>
        </kineticLaw>
      </reaction>
      <reaction id="R_ACACT1rm" name="acetyl-CoA C-acetyltransferase, mitochondrial">
        <listOfReactants>
          <speciesReference species="M_accoa_m" stoichiometry="2"/>
        </listOfReactants>
        <listOfProducts>
          <speciesReference species="M_aacoa_m"/>
          <speciesReference species="M_coa_m"/>
        </listOfProducts>
        <kineticLaw>
          <math xmlns="http://www.w3.org/1998/Math/MathML">
            <ci> FLUX_VALUE </ci>
          </math>
          <listOfParameters>
            <parameter id="LOWER_BOUND" value="-100000" units="mmol_per_gDW_per_hr"/>
            <parameter id="UPPER_BOUND" value="100000" units="mmol_per_gDW_per_hr"/>
            <parameter id="OBJECTIVE_COEFFICIENT" value="0"/>
            <parameter id="FLUX_VALUE" value="0" units="mmol_per_gDW_per_hr"/>
          </listOfParameters>
        </kineticLaw>
      </reaction>
      <reaction id="R_ACACt2m" name="Acetoacetate mitochondrial transport via H+ symport">
        <listOfReactants>
          <speciesReference species="M_acac_c"/>
          <speciesReference species="M_h_c"/>
        </listOfReactants>
        <listOfProducts>
          <speciesReference species="M_acac_m"/>
          <speciesReference species="M_h_m"/>
        </listOfProducts>
        <kineticLaw>
          <math xmlns="http://www.w3.org/1998/Math/MathML">
            <ci> FLUX_VALUE </ci>
          </math>
          <listOfParameters>
            <parameter id="LOWER_BOUND" value="-100000" units="mmol_per_gDW_per_hr"/>
            <parameter id="UPPER_BOUND" value="100000" units="mmol_per_gDW_per_hr"/>
            <parameter id="OBJECTIVE_COEFFICIENT" value="0"/>
            <parameter id="FLUX_VALUE" value="0" units="mmol_per_gDW_per_hr"/>
          </listOfParameters>
        </kineticLaw>
      </reaction>
      <reaction id="R_ACGAMK" name="N-acetylglucosamine kinase" reversible="false">
        <listOfReactants>
          <speciesReference species="M_acgam_c"/>
          <speciesReference species="M_atp_c"/>
        </listOfReactants>
        <listOfProducts>
          <speciesReference species="M_acgam6p_c"/>
          <speciesReference species="M_adp_c"/>
          <speciesReference species="M_h_c"/>
        </listOfProducts>
        <kineticLaw>
          <math xmlns="http://www.w3.org/1998/Math/MathML">
            <ci> FLUX_VALUE </ci>
          </math>
          <listOfParameters>
            <parameter id="LOWER_BOUND" value="0" units="mmol_per_gDW_per_hr"/>
            <parameter id="UPPER_BOUND" value="100000" units="mmol_per_gDW_per_hr"/>
            <parameter id="OBJECTIVE_COEFFICIENT" value="0"/>
            <parameter id="FLUX_VALUE" value="50000" units="mmol_per_gDW_per_hr"/>
          </listOfParameters>
        </kineticLaw>
      </reaction>
      <reaction id="R_ACONTm" name="Aconitate hydratase">
        <listOfReactants>
          <speciesReference species="M_cit_m"/>
        </listOfReactants>
        <listOfProducts>
          <speciesReference species="M_icit_m"/>
        </listOfProducts>
        <kineticLaw>
          <math xmlns="http://www.w3.org/1998/Math/MathML">
            <ci> FLUX_VALUE </ci>
          </math>
          <listOfParameters>
            <parameter id="LOWER_BOUND" value="-100000" units="mmol_per_gDW_per_hr"/>
            <parameter id="UPPER_BOUND" value="100000" units="mmol_per_gDW_per_hr"/>
            <parameter id="OBJECTIVE_COEFFICIENT" value="0"/>
            <parameter id="FLUX_VALUE" value="0" units="mmol_per_gDW_per_hr"/>
          </listOfParameters>
        </kineticLaw>
      </reaction>
      <reaction id="R_ACRNtmr" name="acetylcarnitine transport, mitochondrial, reversible">
        <listOfReactants>
          <speciesReference species="M_acrn_m"/>
        </listOfReactants>
        <listOfProducts>
          <speciesReference species="M_acrn_c"/>
        </listOfProducts>
        <kineticLaw>
          <math xmlns="http://www.w3.org/1998/Math/MathML">
            <ci> FLUX_VALUE </ci>
          </math>
          <listOfParameters>
            <parameter id="LOWER_BOUND" value="-100000" units="mmol_per_gDW_per_hr"/>
            <parameter id="UPPER_BOUND" value="100000" units="mmol_per_gDW_per_hr"/>
            <parameter id="OBJECTIVE_COEFFICIENT" value="0"/>
            <parameter id="FLUX_VALUE" value="0" units="mmol_per_gDW_per_hr"/>
          </listOfParameters>
        </kineticLaw>
      </reaction>
      <reaction id="R_ACSr" name="acetyl-CoA synthetase reversible">
        <listOfReactants>
          <speciesReference species="M_ac_c"/>
          <speciesReference species="M_atp_c"/>
          <speciesReference species="M_coa_c"/>
        </listOfReactants>
        <listOfProducts>
          <speciesReference species="M_accoa_c"/>
          <speciesReference species="M_amp_c"/>
          <speciesReference species="M_ppi_c"/>
        </listOfProducts>
        <kineticLaw>
          <math xmlns="http://www.w3.org/1998/Math/MathML">
            <ci> FLUX_VALUE </ci>
          </math>
          <listOfParameters>
            <parameter id="LOWER_BOUND" value="-100000" units="mmol_per_gDW_per_hr"/>
            <parameter id="UPPER_BOUND" value="100000" units="mmol_per_gDW_per_hr"/>
            <parameter id="OBJECTIVE_COEFFICIENT" value="0"/>
            <parameter id="FLUX_VALUE" value="0" units="mmol_per_gDW_per_hr"/>
          </listOfParameters>
        </kineticLaw>
      </reaction>
      <reaction id="R_ACYP" name="acylphosphatase" reversible="false">
        <listOfReactants>
          <speciesReference species="M_13dpg_c"/>
          <speciesReference species="M_h2o_c"/>
        </listOfReactants>
        <listOfProducts>
          <speciesReference species="M_3pg_c"/>
          <speciesReference species="M_h_c"/>
          <speciesReference species="M_pi_c"/>
        </listOfProducts>
        <kineticLaw>
          <math xmlns="http://www.w3.org/1998/Math/MathML">
            <ci> FLUX_VALUE </ci>
          </math>
          <listOfParameters>
            <parameter id="LOWER_BOUND" value="0" units="mmol_per_gDW_per_hr"/>
            <parameter id="UPPER_BOUND" value="100000" units="mmol_per_gDW_per_hr"/>
            <parameter id="OBJECTIVE_COEFFICIENT" value="0"/>
            <parameter id="FLUX_VALUE" value="50000" units="mmol_per_gDW_per_hr"/>
          </listOfParameters>
        </kineticLaw>
      </reaction>
      <reaction id="R_ACt2" name="acetate transport in via proton symport" reversible="false">
        <listOfReactants>
          <speciesReference species="M_ac_e"/>
          <speciesReference species="M_h_e"/>
        </listOfReactants>
        <listOfProducts>
          <speciesReference species="M_ac_c"/>
          <speciesReference species="M_h_c"/>
        </listOfProducts>
        <kineticLaw>
          <math xmlns="http://www.w3.org/1998/Math/MathML">
            <ci> FLUX_VALUE </ci>
          </math>
          <listOfParameters>
            <parameter id="LOWER_BOUND" value="0" units="mmol_per_gDW_per_hr"/>
            <parameter id="UPPER_BOUND" value="100000" units="mmol_per_gDW_per_hr"/>
            <parameter id="OBJECTIVE_COEFFICIENT" value="0"/>
            <parameter id="FLUX_VALUE" value="50000" units="mmol_per_gDW_per_hr"/>
          </listOfParameters>
        </kineticLaw>
      </reaction>
      <reaction id="R_ACt2m" name="acetate mitochondrial transport via proton symport">
        <listOfReactants>
          <speciesReference species="M_ac_c"/>
          <speciesReference species="M_h_c"/>
        </listOfReactants>
        <listOfProducts>
          <speciesReference species="M_ac_m"/>
          <speciesReference species="M_h_m"/>
        </listOfProducts>
        <kineticLaw>
          <math xmlns="http://www.w3.org/1998/Math/MathML">
            <ci> FLUX_VALUE </ci>
          </math>
          <listOfParameters>
            <parameter id="LOWER_BOUND" value="-100000" units="mmol_per_gDW_per_hr"/>
            <parameter id="UPPER_BOUND" value="100000" units="mmol_per_gDW_per_hr"/>
            <parameter id="OBJECTIVE_COEFFICIENT" value="0"/>
            <parameter id="FLUX_VALUE" value="0" units="mmol_per_gDW_per_hr"/>
          </listOfParameters>
        </kineticLaw>
      </reaction>
      <reaction id="R_ACt2r" name="acetate reversible transport via proton symport">
        <listOfReactants>
          <speciesReference species="M_ac_e"/>
          <speciesReference species="M_h_e"/>
        </listOfReactants>
        <listOfProducts>
          <speciesReference species="M_ac_c"/>
          <speciesReference species="M_h_c"/>
        </listOfProducts>
        <kineticLaw>
          <math xmlns="http://www.w3.org/1998/Math/MathML">
            <ci> FLUX_VALUE </ci>
          </math>
          <listOfParameters>
            <parameter id="LOWER_BOUND" value="-100000" units="mmol_per_gDW_per_hr"/>
            <parameter id="UPPER_BOUND" value="100000" units="mmol_per_gDW_per_hr"/>
            <parameter id="OBJECTIVE_COEFFICIENT" value="0"/>
            <parameter id="FLUX_VALUE" value="0" units="mmol_per_gDW_per_hr"/>
          </listOfParameters>
        </kineticLaw>
      </reaction>
      <reaction id="R_ADK1" name="adenylate kinase">
        <listOfReactants>
          <speciesReference species="M_amp_c"/>
          <speciesReference species="M_atp_c"/>
        </listOfReactants>
        <listOfProducts>
          <speciesReference species="M_adp_c" stoichiometry="2"/>
        </listOfProducts>
        <kineticLaw>
          <math xmlns="http://www.w3.org/1998/Math/MathML">
            <ci> FLUX_VALUE </ci>
          </math>
          <listOfParameters>
            <parameter id="LOWER_BOUND" value="-100000" units="mmol_per_gDW_per_hr"/>
            <parameter id="UPPER_BOUND" value="100000" units="mmol_per_gDW_per_hr"/>
            <parameter id="OBJECTIVE_COEFFICIENT" value="0"/>
            <parameter id="FLUX_VALUE" value="0" units="mmol_per_gDW_per_hr"/>
          </listOfParameters>
        </kineticLaw>
      </reaction>
      <reaction id="R_ADK1m" name="adenylate kinase, mitochondrial">
        <listOfReactants>
          <speciesReference species="M_amp_m"/>
          <speciesReference species="M_atp_m"/>
        </listOfReactants>
        <listOfProducts>
          <speciesReference species="M_adp_m" stoichiometry="2"/>
        </listOfProducts>
        <kineticLaw>
          <math xmlns="http://www.w3.org/1998/Math/MathML">
            <ci> FLUX_VALUE </ci>
          </math>
          <listOfParameters>
            <parameter id="LOWER_BOUND" value="-100000" units="mmol_per_gDW_per_hr"/>
            <parameter id="UPPER_BOUND" value="100000" units="mmol_per_gDW_per_hr"/>
            <parameter id="OBJECTIVE_COEFFICIENT" value="0"/>
            <parameter id="FLUX_VALUE" value="0" units="mmol_per_gDW_per_hr"/>
          </listOfParameters>
        </kineticLaw>
      </reaction>
      <reaction id="R_AGDC" name="N-acetylglucosamine-6-phosphate deacetylase" reversible="false">
        <listOfReactants>
          <speciesReference species="M_acgam6p_c"/>
          <speciesReference species="M_h2o_c"/>
        </listOfReactants>
        <listOfProducts>
          <speciesReference species="M_ac_c"/>
          <speciesReference species="M_gam6p_c"/>
        </listOfProducts>
        <kineticLaw>
          <math xmlns="http://www.w3.org/1998/Math/MathML">
            <ci> FLUX_VALUE </ci>
          </math>
          <listOfParameters>
            <parameter id="LOWER_BOUND" value="0" units="mmol_per_gDW_per_hr"/>
            <parameter id="UPPER_BOUND" value="100000" units="mmol_per_gDW_per_hr"/>
            <parameter id="OBJECTIVE_COEFFICIENT" value="0"/>
            <parameter id="FLUX_VALUE" value="50000" units="mmol_per_gDW_per_hr"/>
          </listOfParameters>
        </kineticLaw>
      </reaction>
      <reaction id="R_AKGDm" name="2-oxoglutarate dehydrogenase" reversible="false">
        <listOfReactants>
          <speciesReference species="M_akg_m"/>
          <speciesReference species="M_coa_m"/>
          <speciesReference species="M_nad_m"/>
        </listOfReactants>
        <listOfProducts>
          <speciesReference species="M_co2_m"/>
          <speciesReference species="M_nadh_m"/>
          <speciesReference species="M_succoa_m"/>
        </listOfProducts>
        <kineticLaw>
          <math xmlns="http://www.w3.org/1998/Math/MathML">
            <ci> FLUX_VALUE </ci>
          </math>
          <listOfParameters>
            <parameter id="LOWER_BOUND" value="0" units="mmol_per_gDW_per_hr"/>
            <parameter id="UPPER_BOUND" value="100000" units="mmol_per_gDW_per_hr"/>
            <parameter id="OBJECTIVE_COEFFICIENT" value="0"/>
            <parameter id="FLUX_VALUE" value="50000" units="mmol_per_gDW_per_hr"/>
          </listOfParameters>
        </kineticLaw>
      </reaction>
      <reaction id="R_AKGMALtm" name="alpha-ketoglutarate/malate transporter">
        <listOfReactants>
          <speciesReference species="M_mal_L_c"/>
          <speciesReference species="M_akg_m"/>
        </listOfReactants>
        <listOfProducts>
          <speciesReference species="M_akg_c"/>
          <speciesReference species="M_mal_L_m"/>
        </listOfProducts>
        <kineticLaw>
          <math xmlns="http://www.w3.org/1998/Math/MathML">
            <ci> FLUX_VALUE </ci>
          </math>
          <listOfParameters>
            <parameter id="LOWER_BOUND" value="-100000" units="mmol_per_gDW_per_hr"/>
            <parameter id="UPPER_BOUND" value="100000" units="mmol_per_gDW_per_hr"/>
            <parameter id="OBJECTIVE_COEFFICIENT" value="0"/>
            <parameter id="FLUX_VALUE" value="0" units="mmol_per_gDW_per_hr"/>
          </listOfParameters>
        </kineticLaw>
      </reaction>
      <reaction id="R_ALATA_L" name="L-alanine transaminase">
        <listOfReactants>
          <speciesReference species="M_akg_c"/>
          <speciesReference species="M_ala_L_c"/>
        </listOfReactants>
        <listOfProducts>
          <speciesReference species="M_glu_L_c"/>
          <speciesReference species="M_pyr_c"/>
        </listOfProducts>
        <kineticLaw>
          <math xmlns="http://www.w3.org/1998/Math/MathML">
            <ci> FLUX_VALUE </ci>
          </math>
          <listOfParameters>
            <parameter id="LOWER_BOUND" value="-100000" units="mmol_per_gDW_per_hr"/>
            <parameter id="UPPER_BOUND" value="100000" units="mmol_per_gDW_per_hr"/>
            <parameter id="OBJECTIVE_COEFFICIENT" value="0"/>
            <parameter id="FLUX_VALUE" value="0" units="mmol_per_gDW_per_hr"/>
          </listOfParameters>
        </kineticLaw>
      </reaction>
      <reaction id="R_ALATA_Lm" name="L-alanine transaminase, mitochondrial">
        <listOfReactants>
          <speciesReference species="M_akg_m"/>
          <speciesReference species="M_ala_L_m"/>
        </listOfReactants>
        <listOfProducts>
          <speciesReference species="M_glu_L_m"/>
          <speciesReference species="M_pyr_m"/>
        </listOfProducts>
        <kineticLaw>
          <math xmlns="http://www.w3.org/1998/Math/MathML">
            <ci> FLUX_VALUE </ci>
          </math>
          <listOfParameters>
            <parameter id="LOWER_BOUND" value="-100000" units="mmol_per_gDW_per_hr"/>
            <parameter id="UPPER_BOUND" value="100000" units="mmol_per_gDW_per_hr"/>
            <parameter id="OBJECTIVE_COEFFICIENT" value="0"/>
            <parameter id="FLUX_VALUE" value="0" units="mmol_per_gDW_per_hr"/>
          </listOfParameters>
        </kineticLaw>
      </reaction>
      <reaction id="R_ALAt2r" name="L-alanine reversible transport via proton symport">
        <listOfReactants>
          <speciesReference species="M_ala_L_e"/>
          <speciesReference species="M_h_e"/>
        </listOfReactants>
        <listOfProducts>
          <speciesReference species="M_ala_L_c"/>
          <speciesReference species="M_h_c"/>
        </listOfProducts>
        <kineticLaw>
          <math xmlns="http://www.w3.org/1998/Math/MathML">
            <ci> FLUX_VALUE </ci>
          </math>
          <listOfParameters>
            <parameter id="LOWER_BOUND" value="-100000" units="mmol_per_gDW_per_hr"/>
            <parameter id="UPPER_BOUND" value="100000" units="mmol_per_gDW_per_hr"/>
            <parameter id="OBJECTIVE_COEFFICIENT" value="0"/>
            <parameter id="FLUX_VALUE" value="0" units="mmol_per_gDW_per_hr"/>
          </listOfParameters>
        </kineticLaw>
      </reaction>
      <reaction id="R_ALCD2x" name="alcohol dehydrogenase (ethanol)">
        <listOfReactants>
          <speciesReference species="M_etoh_c"/>
          <speciesReference species="M_nad_c"/>
        </listOfReactants>
        <listOfProducts>
          <speciesReference species="M_acald_c"/>
          <speciesReference species="M_h_c"/>
          <speciesReference species="M_nadh_c"/>
        </listOfProducts>
        <kineticLaw>
          <math xmlns="http://www.w3.org/1998/Math/MathML">
            <ci> FLUX_VALUE </ci>
          </math>
          <listOfParameters>
            <parameter id="LOWER_BOUND" value="-100000" units="mmol_per_gDW_per_hr"/>
            <parameter id="UPPER_BOUND" value="100000" units="mmol_per_gDW_per_hr"/>
            <parameter id="OBJECTIVE_COEFFICIENT" value="0"/>
            <parameter id="FLUX_VALUE" value="0" units="mmol_per_gDW_per_hr"/>
          </listOfParameters>
        </kineticLaw>
      </reaction>
      <reaction id="R_ALDD2x" name="aldehyde dehydrogenase (acetaldehyde, NAD)" reversible="false">
        <listOfReactants>
          <speciesReference species="M_acald_c"/>
          <speciesReference species="M_h2o_c"/>
          <speciesReference species="M_nad_c"/>
        </listOfReactants>
        <listOfProducts>
          <speciesReference species="M_ac_c"/>
          <speciesReference species="M_h_c" stoichiometry="2"/>
          <speciesReference species="M_nadh_c"/>
        </listOfProducts>
        <kineticLaw>
          <math xmlns="http://www.w3.org/1998/Math/MathML">
            <ci> FLUX_VALUE </ci>
          </math>
          <listOfParameters>
            <parameter id="LOWER_BOUND" value="0" units="mmol_per_gDW_per_hr"/>
            <parameter id="UPPER_BOUND" value="100000" units="mmol_per_gDW_per_hr"/>
            <parameter id="OBJECTIVE_COEFFICIENT" value="0"/>
            <parameter id="FLUX_VALUE" value="50000" units="mmol_per_gDW_per_hr"/>
          </listOfParameters>
        </kineticLaw>
      </reaction>
      <reaction id="R_ALDD2xm" name="aldehyde dehydrogenase (acetylaldehyde, NAD), mitochondrial" reversible="false">
        <listOfReactants>
          <speciesReference species="M_acald_m"/>
          <speciesReference species="M_h2o_m"/>
          <speciesReference species="M_nad_m"/>
        </listOfReactants>
        <listOfProducts>
          <speciesReference species="M_ac_m"/>
          <speciesReference species="M_h_m" stoichiometry="2"/>
          <speciesReference species="M_nadh_m"/>
        </listOfProducts>
        <kineticLaw>
          <math xmlns="http://www.w3.org/1998/Math/MathML">
            <ci> FLUX_VALUE </ci>
          </math>
          <listOfParameters>
            <parameter id="LOWER_BOUND" value="0" units="mmol_per_gDW_per_hr"/>
            <parameter id="UPPER_BOUND" value="100000" units="mmol_per_gDW_per_hr"/>
            <parameter id="OBJECTIVE_COEFFICIENT" value="0"/>
            <parameter id="FLUX_VALUE" value="50000" units="mmol_per_gDW_per_hr"/>
          </listOfParameters>
        </kineticLaw>
      </reaction>
      <reaction id="R_AMY2" name="alpha-amylase (glygn2 -> glygn4)" reversible="false">
        <listOfReactants>
          <speciesReference species="M_glygn2_c"/>
          <speciesReference species="M_h2o_c" stoichiometry="8"/>
        </listOfReactants>
        <listOfProducts>
          <speciesReference species="M_glc_D_c" stoichiometry="8"/>
          <speciesReference species="M_glygn4_c"/>
        </listOfProducts>
        <kineticLaw>
          <math xmlns="http://www.w3.org/1998/Math/MathML">
            <ci> FLUX_VALUE </ci>
          </math>
          <listOfParameters>
            <parameter id="LOWER_BOUND" value="0" units="mmol_per_gDW_per_hr"/>
            <parameter id="UPPER_BOUND" value="100000" units="mmol_per_gDW_per_hr"/>
            <parameter id="OBJECTIVE_COEFFICIENT" value="0"/>
            <parameter id="FLUX_VALUE" value="50000" units="mmol_per_gDW_per_hr"/>
          </listOfParameters>
        </kineticLaw>
      </reaction>
      <reaction id="R_ARACHCPT1" name="carnitine transferase" reversible="false">
        <listOfReactants>
          <speciesReference species="M_arachcoa_c"/>
          <speciesReference species="M_crn_c"/>
        </listOfReactants>
        <listOfProducts>
          <speciesReference species="M_arachcrn_c"/>
          <speciesReference species="M_coa_c"/>
        </listOfProducts>
        <kineticLaw>
          <math xmlns="http://www.w3.org/1998/Math/MathML">
            <ci> FLUX_VALUE </ci>
          </math>
          <listOfParameters>
            <parameter id="LOWER_BOUND" value="0" units="mmol_per_gDW_per_hr"/>
            <parameter id="UPPER_BOUND" value="100000" units="mmol_per_gDW_per_hr"/>
            <parameter id="OBJECTIVE_COEFFICIENT" value="0"/>
            <parameter id="FLUX_VALUE" value="50000" units="mmol_per_gDW_per_hr"/>
          </listOfParameters>
        </kineticLaw>
      </reaction>
      <reaction id="R_ARACHCPT2" name="carnitine transferase" reversible="false">
        <listOfReactants>
          <speciesReference species="M_arachcrn_m"/>
          <speciesReference species="M_coa_m"/>
        </listOfReactants>
        <listOfProducts>
          <speciesReference species="M_arachcoa_m"/>
          <speciesReference species="M_crn_m"/>
        </listOfProducts>
        <kineticLaw>
          <math xmlns="http://www.w3.org/1998/Math/MathML">
            <ci> FLUX_VALUE </ci>
          </math>
          <listOfParameters>
            <parameter id="LOWER_BOUND" value="0" units="mmol_per_gDW_per_hr"/>
            <parameter id="UPPER_BOUND" value="100000" units="mmol_per_gDW_per_hr"/>
            <parameter id="OBJECTIVE_COEFFICIENT" value="0"/>
            <parameter id="FLUX_VALUE" value="50000" units="mmol_per_gDW_per_hr"/>
          </listOfParameters>
        </kineticLaw>
      </reaction>
      <reaction id="R_ARACHCRNt" name="transport into the mitochondria (carnitine)" reversible="false">
        <listOfReactants>
          <speciesReference species="M_arachcrn_c"/>
        </listOfReactants>
        <listOfProducts>
          <speciesReference species="M_arachcrn_m"/>
        </listOfProducts>
        <kineticLaw>
          <math xmlns="http://www.w3.org/1998/Math/MathML">
            <ci> FLUX_VALUE </ci>
          </math>
          <listOfParameters>
            <parameter id="LOWER_BOUND" value="0" units="mmol_per_gDW_per_hr"/>
            <parameter id="UPPER_BOUND" value="100000" units="mmol_per_gDW_per_hr"/>
            <parameter id="OBJECTIVE_COEFFICIENT" value="0"/>
            <parameter id="FLUX_VALUE" value="50000" units="mmol_per_gDW_per_hr"/>
          </listOfParameters>
        </kineticLaw>
      </reaction>
      <reaction id="R_ARACHt" name="fatty acid transport via diffusion">
        <listOfReactants>
          <speciesReference species="M_arach_e"/>
        </listOfReactants>
        <listOfProducts>
          <speciesReference species="M_arach_c"/>
        </listOfProducts>
        <kineticLaw>
          <math xmlns="http://www.w3.org/1998/Math/MathML">
            <ci> FLUX_VALUE </ci>
          </math>
          <listOfParameters>
            <parameter id="LOWER_BOUND" value="-100000" units="mmol_per_gDW_per_hr"/>
            <parameter id="UPPER_BOUND" value="100000" units="mmol_per_gDW_per_hr"/>
            <parameter id="OBJECTIVE_COEFFICIENT" value="0"/>
            <parameter id="FLUX_VALUE" value="0" units="mmol_per_gDW_per_hr"/>
          </listOfParameters>
        </kineticLaw>
      </reaction>
      <reaction id="R_ARGK" name="arginine kinase">
        <listOfReactants>
          <speciesReference species="M_arg_L_c"/>
          <speciesReference species="M_atp_c"/>
        </listOfReactants>
        <listOfProducts>
          <speciesReference species="M_adp_c"/>
          <speciesReference species="M_argp_c"/>
          <speciesReference species="M_h_c"/>
        </listOfProducts>
        <kineticLaw>
          <math xmlns="http://www.w3.org/1998/Math/MathML">
            <ci> FLUX_VALUE </ci>
          </math>
          <listOfParameters>
            <parameter id="LOWER_BOUND" value="-100000" units="mmol_per_gDW_per_hr"/>
            <parameter id="UPPER_BOUND" value="100000" units="mmol_per_gDW_per_hr"/>
            <parameter id="OBJECTIVE_COEFFICIENT" value="0"/>
            <parameter id="FLUX_VALUE" value="0" units="mmol_per_gDW_per_hr"/>
          </listOfParameters>
        </kineticLaw>
      </reaction>
      <reaction id="R_ASNNm" name="L-asparaginase (mitochondrial)" reversible="false">
        <listOfReactants>
          <speciesReference species="M_asn_L_m"/>
          <speciesReference species="M_h2o_m"/>
        </listOfReactants>
        <listOfProducts>
          <speciesReference species="M_asp_L_m"/>
          <speciesReference species="M_nh4_m"/>
        </listOfProducts>
        <kineticLaw>
          <math xmlns="http://www.w3.org/1998/Math/MathML">
            <ci> FLUX_VALUE </ci>
          </math>
          <listOfParameters>
            <parameter id="LOWER_BOUND" value="0" units="mmol_per_gDW_per_hr"/>
            <parameter id="UPPER_BOUND" value="100000" units="mmol_per_gDW_per_hr"/>
            <parameter id="OBJECTIVE_COEFFICIENT" value="0"/>
            <parameter id="FLUX_VALUE" value="50000" units="mmol_per_gDW_per_hr"/>
          </listOfParameters>
        </kineticLaw>
      </reaction>
      <reaction id="R_ASP1DC" name="aspartate 1-decarboxylase" reversible="false">
        <listOfReactants>
          <speciesReference species="M_asp_L_c"/>
          <speciesReference species="M_h_c"/>
        </listOfReactants>
        <listOfProducts>
          <speciesReference species="M_ala_B_c"/>
          <speciesReference species="M_co2_c"/>
        </listOfProducts>
        <kineticLaw>
          <math xmlns="http://www.w3.org/1998/Math/MathML">
            <ci> FLUX_VALUE </ci>
          </math>
          <listOfParameters>
            <parameter id="LOWER_BOUND" value="0" units="mmol_per_gDW_per_hr"/>
            <parameter id="UPPER_BOUND" value="100000" units="mmol_per_gDW_per_hr"/>
            <parameter id="OBJECTIVE_COEFFICIENT" value="0"/>
            <parameter id="FLUX_VALUE" value="50000" units="mmol_per_gDW_per_hr"/>
          </listOfParameters>
        </kineticLaw>
      </reaction>
      <reaction id="R_ASPTA" name="aspartate transaminase">
        <listOfReactants>
          <speciesReference species="M_akg_c"/>
          <speciesReference species="M_asp_L_c"/>
        </listOfReactants>
        <listOfProducts>
          <speciesReference species="M_glu_L_c"/>
          <speciesReference species="M_oaa_c"/>
        </listOfProducts>
        <kineticLaw>
          <math xmlns="http://www.w3.org/1998/Math/MathML">
            <ci> FLUX_VALUE </ci>
          </math>
          <listOfParameters>
            <parameter id="LOWER_BOUND" value="-100000" units="mmol_per_gDW_per_hr"/>
            <parameter id="UPPER_BOUND" value="100000" units="mmol_per_gDW_per_hr"/>
            <parameter id="OBJECTIVE_COEFFICIENT" value="0"/>
            <parameter id="FLUX_VALUE" value="0" units="mmol_per_gDW_per_hr"/>
          </listOfParameters>
        </kineticLaw>
      </reaction>
      <reaction id="R_ASPTAm" name="aspartate transaminase">
        <listOfReactants>
          <speciesReference species="M_akg_m"/>
          <speciesReference species="M_asp_L_m"/>
        </listOfReactants>
        <listOfProducts>
          <speciesReference species="M_glu_L_m"/>
          <speciesReference species="M_oaa_m"/>
        </listOfProducts>
        <kineticLaw>
          <math xmlns="http://www.w3.org/1998/Math/MathML">
            <ci> FLUX_VALUE </ci>
          </math>
          <listOfParameters>
            <parameter id="LOWER_BOUND" value="-100000" units="mmol_per_gDW_per_hr"/>
            <parameter id="UPPER_BOUND" value="100000" units="mmol_per_gDW_per_hr"/>
            <parameter id="OBJECTIVE_COEFFICIENT" value="0"/>
            <parameter id="FLUX_VALUE" value="0" units="mmol_per_gDW_per_hr"/>
          </listOfParameters>
        </kineticLaw>
      </reaction>
      <reaction id="R_ATPS4m" name="ATP synthase (four protons for one ATP)" reversible="false">
        <listOfReactants>
          <speciesReference species="M_h_c" stoichiometry="4"/>
          <speciesReference species="M_adp_m"/>
          <speciesReference species="M_pi_m"/>
        </listOfReactants>
        <listOfProducts>
          <speciesReference species="M_atp_m"/>
          <speciesReference species="M_h_m" stoichiometry="3"/>
          <speciesReference species="M_h2o_m"/>
        </listOfProducts>
        <kineticLaw>
          <math xmlns="http://www.w3.org/1998/Math/MathML">
            <ci> FLUX_VALUE </ci>
          </math>
          <listOfParameters>
            <parameter id="LOWER_BOUND" value="0" units="mmol_per_gDW_per_hr"/>
            <parameter id="UPPER_BOUND" value="100000" units="mmol_per_gDW_per_hr"/>
            <parameter id="OBJECTIVE_COEFFICIENT" value="0"/>
            <parameter id="FLUX_VALUE" value="50000" units="mmol_per_gDW_per_hr"/>
          </listOfParameters>
        </kineticLaw>
      </reaction>
      <reaction id="R_ATPtm" name="ADP/ATP transporter, mitochondrial" reversible="false">
        <listOfReactants>
          <speciesReference species="M_adp_c"/>
          <speciesReference species="M_atp_m"/>
        </listOfReactants>
        <listOfProducts>
          <speciesReference species="M_atp_c"/>
          <speciesReference species="M_adp_m"/>
        </listOfProducts>
        <kineticLaw>
          <math xmlns="http://www.w3.org/1998/Math/MathML">
            <ci> FLUX_VALUE </ci>
          </math>
          <listOfParameters>
            <parameter id="LOWER_BOUND" value="0" units="mmol_per_gDW_per_hr"/>
            <parameter id="UPPER_BOUND" value="100000" units="mmol_per_gDW_per_hr"/>
            <parameter id="OBJECTIVE_COEFFICIENT" value="0"/>
            <parameter id="FLUX_VALUE" value="50000" units="mmol_per_gDW_per_hr"/>
          </listOfParameters>
        </kineticLaw>
      </reaction>
      <reaction id="R_C160CPT1" name="carnitine O-palmitoyltransferase" reversible="false">
        <listOfReactants>
          <speciesReference species="M_crn_c"/>
          <speciesReference species="M_pmtcoa_c"/>
        </listOfReactants>
        <listOfProducts>
          <speciesReference species="M_coa_c"/>
          <speciesReference species="M_pmtcrn_c"/>
        </listOfProducts>
        <kineticLaw>
          <math xmlns="http://www.w3.org/1998/Math/MathML">
            <ci> FLUX_VALUE </ci>
          </math>
          <listOfParameters>
            <parameter id="LOWER_BOUND" value="0" units="mmol_per_gDW_per_hr"/>
            <parameter id="UPPER_BOUND" value="100000" units="mmol_per_gDW_per_hr"/>
            <parameter id="OBJECTIVE_COEFFICIENT" value="0"/>
            <parameter id="FLUX_VALUE" value="50000" units="mmol_per_gDW_per_hr"/>
          </listOfParameters>
        </kineticLaw>
      </reaction>
      <reaction id="R_C160CPT2" name="C160 transport into the mitochondria" reversible="false">
        <listOfReactants>
          <speciesReference species="M_coa_m"/>
          <speciesReference species="M_pmtcrn_m"/>
        </listOfReactants>
        <listOfProducts>
          <speciesReference species="M_crn_m"/>
          <speciesReference species="M_pmtcoa_m"/>
        </listOfProducts>
        <kineticLaw>
          <math xmlns="http://www.w3.org/1998/Math/MathML">
            <ci> FLUX_VALUE </ci>
          </math>
          <listOfParameters>
            <parameter id="LOWER_BOUND" value="0" units="mmol_per_gDW_per_hr"/>
            <parameter id="UPPER_BOUND" value="100000" units="mmol_per_gDW_per_hr"/>
            <parameter id="OBJECTIVE_COEFFICIENT" value="0"/>
            <parameter id="FLUX_VALUE" value="50000" units="mmol_per_gDW_per_hr"/>
          </listOfParameters>
        </kineticLaw>
      </reaction>
      <reaction id="R_C160CRNt" name="C160 transport into the mitochondria" reversible="false">
        <listOfReactants>
          <speciesReference species="M_pmtcrn_c"/>
        </listOfReactants>
        <listOfProducts>
          <speciesReference species="M_pmtcrn_m"/>
        </listOfProducts>
        <kineticLaw>
          <math xmlns="http://www.w3.org/1998/Math/MathML">
            <ci> FLUX_VALUE </ci>
          </math>
          <listOfParameters>
            <parameter id="LOWER_BOUND" value="0" units="mmol_per_gDW_per_hr"/>
            <parameter id="UPPER_BOUND" value="100000" units="mmol_per_gDW_per_hr"/>
            <parameter id="OBJECTIVE_COEFFICIENT" value="0"/>
            <parameter id="FLUX_VALUE" value="50000" units="mmol_per_gDW_per_hr"/>
          </listOfParameters>
        </kineticLaw>
      </reaction>
      <reaction id="R_C161CPT1" name="carnitine O-palmitoyltransferase" reversible="false">
        <listOfReactants>
          <speciesReference species="M_crn_c"/>
          <speciesReference species="M_hdcoa_c"/>
        </listOfReactants>
        <listOfProducts>
          <speciesReference species="M_coa_c"/>
          <speciesReference species="M_hdcecrn_c"/>
        </listOfProducts>
        <kineticLaw>
          <math xmlns="http://www.w3.org/1998/Math/MathML">
            <ci> FLUX_VALUE </ci>
          </math>
          <listOfParameters>
            <parameter id="LOWER_BOUND" value="0" units="mmol_per_gDW_per_hr"/>
            <parameter id="UPPER_BOUND" value="100000" units="mmol_per_gDW_per_hr"/>
            <parameter id="OBJECTIVE_COEFFICIENT" value="0"/>
            <parameter id="FLUX_VALUE" value="50000" units="mmol_per_gDW_per_hr"/>
          </listOfParameters>
        </kineticLaw>
      </reaction>
      <reaction id="R_C161CPT2" name="C161 transport into the mitochondria" reversible="false">
        <listOfReactants>
          <speciesReference species="M_coa_m"/>
          <speciesReference species="M_hdcecrn_m"/>
        </listOfReactants>
        <listOfProducts>
          <speciesReference species="M_crn_m"/>
          <speciesReference species="M_hdcoa_m"/>
        </listOfProducts>
        <kineticLaw>
          <math xmlns="http://www.w3.org/1998/Math/MathML">
            <ci> FLUX_VALUE </ci>
          </math>
          <listOfParameters>
            <parameter id="LOWER_BOUND" value="0" units="mmol_per_gDW_per_hr"/>
            <parameter id="UPPER_BOUND" value="100000" units="mmol_per_gDW_per_hr"/>
            <parameter id="OBJECTIVE_COEFFICIENT" value="0"/>
            <parameter id="FLUX_VALUE" value="50000" units="mmol_per_gDW_per_hr"/>
          </listOfParameters>
        </kineticLaw>
      </reaction>
      <reaction id="R_C161CRNt" name="C161 transport into the mitochondria" reversible="false">
        <listOfReactants>
          <speciesReference species="M_hdcecrn_c"/>
        </listOfReactants>
        <listOfProducts>
          <speciesReference species="M_hdcecrn_m"/>
        </listOfProducts>
        <kineticLaw>
          <math xmlns="http://www.w3.org/1998/Math/MathML">
            <ci> FLUX_VALUE </ci>
          </math>
          <listOfParameters>
            <parameter id="LOWER_BOUND" value="0" units="mmol_per_gDW_per_hr"/>
            <parameter id="UPPER_BOUND" value="100000" units="mmol_per_gDW_per_hr"/>
            <parameter id="OBJECTIVE_COEFFICIENT" value="0"/>
            <parameter id="FLUX_VALUE" value="50000" units="mmol_per_gDW_per_hr"/>
          </listOfParameters>
        </kineticLaw>
      </reaction>
      <reaction id="R_C181CPT1" name="carnitine octadecenoyl transferase" reversible="false">
        <listOfReactants>
          <speciesReference species="M_crn_c"/>
          <speciesReference species="M_odecoa_c"/>
        </listOfReactants>
        <listOfProducts>
          <speciesReference species="M_coa_c"/>
          <speciesReference species="M_odecrn_c"/>
        </listOfProducts>
        <kineticLaw>
          <math xmlns="http://www.w3.org/1998/Math/MathML">
            <ci> FLUX_VALUE </ci>
          </math>
          <listOfParameters>
            <parameter id="LOWER_BOUND" value="0" units="mmol_per_gDW_per_hr"/>
            <parameter id="UPPER_BOUND" value="100000" units="mmol_per_gDW_per_hr"/>
            <parameter id="OBJECTIVE_COEFFICIENT" value="0"/>
            <parameter id="FLUX_VALUE" value="50000" units="mmol_per_gDW_per_hr"/>
          </listOfParameters>
        </kineticLaw>
      </reaction>
      <reaction id="R_C181CPT2" name="carnitine octadecenoyl transferase" reversible="false">
        <listOfReactants>
          <speciesReference species="M_coa_m"/>
          <speciesReference species="M_odecrn_m"/>
        </listOfReactants>
        <listOfProducts>
          <speciesReference species="M_crn_m"/>
          <speciesReference species="M_odecoa_m"/>
        </listOfProducts>
        <kineticLaw>
          <math xmlns="http://www.w3.org/1998/Math/MathML">
            <ci> FLUX_VALUE </ci>
          </math>
          <listOfParameters>
            <parameter id="LOWER_BOUND" value="0" units="mmol_per_gDW_per_hr"/>
            <parameter id="UPPER_BOUND" value="100000" units="mmol_per_gDW_per_hr"/>
            <parameter id="OBJECTIVE_COEFFICIENT" value="0"/>
            <parameter id="FLUX_VALUE" value="50000" units="mmol_per_gDW_per_hr"/>
          </listOfParameters>
        </kineticLaw>
      </reaction>
      <reaction id="R_C181CRNt" name="C181 transport into the mitochondria" reversible="false">
        <listOfReactants>
          <speciesReference species="M_odecrn_c"/>
        </listOfReactants>
        <listOfProducts>
          <speciesReference species="M_odecrn_m"/>
        </listOfProducts>
        <kineticLaw>
          <math xmlns="http://www.w3.org/1998/Math/MathML">
            <ci> FLUX_VALUE </ci>
          </math>
          <listOfParameters>
            <parameter id="LOWER_BOUND" value="0" units="mmol_per_gDW_per_hr"/>
            <parameter id="UPPER_BOUND" value="100000" units="mmol_per_gDW_per_hr"/>
            <parameter id="OBJECTIVE_COEFFICIENT" value="0"/>
            <parameter id="FLUX_VALUE" value="50000" units="mmol_per_gDW_per_hr"/>
          </listOfParameters>
        </kineticLaw>
      </reaction>
      <reaction id="R_CAT" name="catalase" reversible="false">
        <listOfReactants>
          <speciesReference species="M_h2o2_c" stoichiometry="2"/>
        </listOfReactants>
        <listOfProducts>
          <speciesReference species="M_h2o_c" stoichiometry="2"/>
          <speciesReference species="M_o2_c"/>
        </listOfProducts>
        <kineticLaw>
          <math xmlns="http://www.w3.org/1998/Math/MathML">
            <ci> FLUX_VALUE </ci>
          </math>
          <listOfParameters>
            <parameter id="LOWER_BOUND" value="0" units="mmol_per_gDW_per_hr"/>
            <parameter id="UPPER_BOUND" value="100000" units="mmol_per_gDW_per_hr"/>
            <parameter id="OBJECTIVE_COEFFICIENT" value="0"/>
            <parameter id="FLUX_VALUE" value="50000" units="mmol_per_gDW_per_hr"/>
          </listOfParameters>
        </kineticLaw>
      </reaction>
      <reaction id="R_CATm" name="catalase" reversible="false">
        <listOfReactants>
          <speciesReference species="M_h2o2_m" stoichiometry="2"/>
        </listOfReactants>
        <listOfProducts>
          <speciesReference species="M_h2o_m" stoichiometry="2"/>
          <speciesReference species="M_o2_m"/>
        </listOfProducts>
        <kineticLaw>
          <math xmlns="http://www.w3.org/1998/Math/MathML">
            <ci> FLUX_VALUE </ci>
          </math>
          <listOfParameters>
            <parameter id="LOWER_BOUND" value="0" units="mmol_per_gDW_per_hr"/>
            <parameter id="UPPER_BOUND" value="100000" units="mmol_per_gDW_per_hr"/>
            <parameter id="OBJECTIVE_COEFFICIENT" value="0"/>
            <parameter id="FLUX_VALUE" value="50000" units="mmol_per_gDW_per_hr"/>
          </listOfParameters>
        </kineticLaw>
      </reaction>
      <reaction id="R_CHTNASE" name="chitinase" reversible="false">
        <listOfReactants>
          <speciesReference species="M_chtn_c"/>
          <speciesReference species="M_h2o_c" stoichiometry="2"/>
        </listOfReactants>
        <listOfProducts>
          <speciesReference species="M_acgam_c" stoichiometry="3"/>
        </listOfProducts>
        <kineticLaw>
          <math xmlns="http://www.w3.org/1998/Math/MathML">
            <ci> FLUX_VALUE </ci>
          </math>
          <listOfParameters>
            <parameter id="LOWER_BOUND" value="0" units="mmol_per_gDW_per_hr"/>
            <parameter id="UPPER_BOUND" value="100000" units="mmol_per_gDW_per_hr"/>
            <parameter id="OBJECTIVE_COEFFICIENT" value="0"/>
            <parameter id="FLUX_VALUE" value="50000" units="mmol_per_gDW_per_hr"/>
          </listOfParameters>
        </kineticLaw>
      </reaction>
      <reaction id="R_CITt4" name="Citrate exchange, diffusion">
        <listOfReactants>
          <speciesReference species="M_cit_e"/>
        </listOfReactants>
        <listOfProducts>
          <speciesReference species="M_cit_c"/>
        </listOfProducts>
        <kineticLaw>
          <math xmlns="http://www.w3.org/1998/Math/MathML">
            <ci> FLUX_VALUE </ci>
          </math>
          <listOfParameters>
            <parameter id="LOWER_BOUND" value="-100000" units="mmol_per_gDW_per_hr"/>
            <parameter id="UPPER_BOUND" value="100000" units="mmol_per_gDW_per_hr"/>
            <parameter id="OBJECTIVE_COEFFICIENT" value="0"/>
            <parameter id="FLUX_VALUE" value="0" units="mmol_per_gDW_per_hr"/>
          </listOfParameters>
        </kineticLaw>
      </reaction>
      <reaction id="R_CITtm" name="Citrate transporter, mitochondrial">
        <listOfReactants>
          <speciesReference species="M_cit_c"/>
        </listOfReactants>
        <listOfProducts>
          <speciesReference species="M_cit_m"/>
        </listOfProducts>
        <kineticLaw>
          <math xmlns="http://www.w3.org/1998/Math/MathML">
            <ci> FLUX_VALUE </ci>
          </math>
          <listOfParameters>
            <parameter id="LOWER_BOUND" value="-100000" units="mmol_per_gDW_per_hr"/>
            <parameter id="UPPER_BOUND" value="100000" units="mmol_per_gDW_per_hr"/>
            <parameter id="OBJECTIVE_COEFFICIENT" value="0"/>
            <parameter id="FLUX_VALUE" value="0" units="mmol_per_gDW_per_hr"/>
          </listOfParameters>
        </kineticLaw>
      </reaction>
      <reaction id="R_CO2t" name="CO2 transporter via diffusion">
        <listOfReactants>
          <speciesReference species="M_co2_e"/>
        </listOfReactants>
        <listOfProducts>
          <speciesReference species="M_co2_c"/>
        </listOfProducts>
        <kineticLaw>
          <math xmlns="http://www.w3.org/1998/Math/MathML">
            <ci> FLUX_VALUE </ci>
          </math>
          <listOfParameters>
            <parameter id="LOWER_BOUND" value="-100000" units="mmol_per_gDW_per_hr"/>
            <parameter id="UPPER_BOUND" value="100000" units="mmol_per_gDW_per_hr"/>
            <parameter id="OBJECTIVE_COEFFICIENT" value="0"/>
            <parameter id="FLUX_VALUE" value="0" units="mmol_per_gDW_per_hr"/>
          </listOfParameters>
        </kineticLaw>
      </reaction>
      <reaction id="R_CO2tm" name="CO2 transport (diffusion), mitochondrial">
        <listOfReactants>
          <speciesReference species="M_co2_c"/>
        </listOfReactants>
        <listOfProducts>
          <speciesReference species="M_co2_m"/>
        </listOfProducts>
        <kineticLaw>
          <math xmlns="http://www.w3.org/1998/Math/MathML">
            <ci> FLUX_VALUE </ci>
          </math>
          <listOfParameters>
            <parameter id="LOWER_BOUND" value="-100000" units="mmol_per_gDW_per_hr"/>
            <parameter id="UPPER_BOUND" value="100000" units="mmol_per_gDW_per_hr"/>
            <parameter id="OBJECTIVE_COEFFICIENT" value="0"/>
            <parameter id="FLUX_VALUE" value="0" units="mmol_per_gDW_per_hr"/>
          </listOfParameters>
        </kineticLaw>
      </reaction>
      <reaction id="R_COAt" name="CoA transporter">
        <listOfReactants>
          <speciesReference species="M_coa_e"/>
        </listOfReactants>
        <listOfProducts>
          <speciesReference species="M_coa_c"/>
        </listOfProducts>
        <kineticLaw>
          <math xmlns="http://www.w3.org/1998/Math/MathML">
            <ci> FLUX_VALUE </ci>
          </math>
          <listOfParameters>
            <parameter id="LOWER_BOUND" value="-100000" units="mmol_per_gDW_per_hr"/>
            <parameter id="UPPER_BOUND" value="100000" units="mmol_per_gDW_per_hr"/>
            <parameter id="OBJECTIVE_COEFFICIENT" value="0"/>
            <parameter id="FLUX_VALUE" value="0" units="mmol_per_gDW_per_hr"/>
          </listOfParameters>
        </kineticLaw>
      </reaction>
      <reaction id="R_COAtm" name="CoA transporter">
        <listOfReactants>
          <speciesReference species="M_coa_c"/>
        </listOfReactants>
        <listOfProducts>
          <speciesReference species="M_coa_m"/>
        </listOfProducts>
        <kineticLaw>
          <math xmlns="http://www.w3.org/1998/Math/MathML">
            <ci> FLUX_VALUE </ci>
          </math>
          <listOfParameters>
            <parameter id="LOWER_BOUND" value="-100000" units="mmol_per_gDW_per_hr"/>
            <parameter id="UPPER_BOUND" value="100000" units="mmol_per_gDW_per_hr"/>
            <parameter id="OBJECTIVE_COEFFICIENT" value="0"/>
            <parameter id="FLUX_VALUE" value="0" units="mmol_per_gDW_per_hr"/>
          </listOfParameters>
        </kineticLaw>
      </reaction>
      <reaction id="R_CRNtim" name="L-carnitine transport out of mitochondria via diffusion" reversible="false">
        <listOfReactants>
          <speciesReference species="M_crn_m"/>
        </listOfReactants>
        <listOfProducts>
          <speciesReference species="M_crn_c"/>
        </listOfProducts>
        <kineticLaw>
          <math xmlns="http://www.w3.org/1998/Math/MathML">
            <ci> FLUX_VALUE </ci>
          </math>
          <listOfParameters>
            <parameter id="LOWER_BOUND" value="0" units="mmol_per_gDW_per_hr"/>
            <parameter id="UPPER_BOUND" value="100000" units="mmol_per_gDW_per_hr"/>
            <parameter id="OBJECTIVE_COEFFICIENT" value="0"/>
            <parameter id="FLUX_VALUE" value="50000" units="mmol_per_gDW_per_hr"/>
          </listOfParameters>
        </kineticLaw>
      </reaction>
      <reaction id="R_CRNtr" name="carnitine transport, mitochondrial, reversible">
        <listOfReactants>
          <speciesReference species="M_crn_c"/>
        </listOfReactants>
        <listOfProducts>
          <speciesReference species="M_crn_m"/>
        </listOfProducts>
        <kineticLaw>
          <math xmlns="http://www.w3.org/1998/Math/MathML">
            <ci> FLUX_VALUE </ci>
          </math>
          <listOfParameters>
            <parameter id="LOWER_BOUND" value="-100000" units="mmol_per_gDW_per_hr"/>
            <parameter id="UPPER_BOUND" value="100000" units="mmol_per_gDW_per_hr"/>
            <parameter id="OBJECTIVE_COEFFICIENT" value="0"/>
            <parameter id="FLUX_VALUE" value="0" units="mmol_per_gDW_per_hr"/>
          </listOfParameters>
        </kineticLaw>
      </reaction>
      <reaction id="R_CSNATm" name="carnitine O-aceyltransferase, mitochondrial">
        <listOfReactants>
          <speciesReference species="M_acrn_m"/>
          <speciesReference species="M_coa_m"/>
        </listOfReactants>
        <listOfProducts>
          <speciesReference species="M_accoa_m"/>
          <speciesReference species="M_crn_m"/>
        </listOfProducts>
        <kineticLaw>
          <math xmlns="http://www.w3.org/1998/Math/MathML">
            <ci> FLUX_VALUE </ci>
          </math>
          <listOfParameters>
            <parameter id="LOWER_BOUND" value="-100000" units="mmol_per_gDW_per_hr"/>
            <parameter id="UPPER_BOUND" value="100000" units="mmol_per_gDW_per_hr"/>
            <parameter id="OBJECTIVE_COEFFICIENT" value="0"/>
            <parameter id="FLUX_VALUE" value="0" units="mmol_per_gDW_per_hr"/>
          </listOfParameters>
        </kineticLaw>
      </reaction>
      <reaction id="R_CSNATr" name="carnitine O-acetyltransferase">
        <listOfReactants>
          <speciesReference species="M_accoa_c"/>
          <speciesReference species="M_crn_c"/>
        </listOfReactants>
        <listOfProducts>
          <speciesReference species="M_acrn_c"/>
          <speciesReference species="M_coa_c"/>
        </listOfProducts>
        <kineticLaw>
          <math xmlns="http://www.w3.org/1998/Math/MathML">
            <ci> FLUX_VALUE </ci>
          </math>
          <listOfParameters>
            <parameter id="LOWER_BOUND" value="-100000" units="mmol_per_gDW_per_hr"/>
            <parameter id="UPPER_BOUND" value="100000" units="mmol_per_gDW_per_hr"/>
            <parameter id="OBJECTIVE_COEFFICIENT" value="0"/>
            <parameter id="FLUX_VALUE" value="0" units="mmol_per_gDW_per_hr"/>
          </listOfParameters>
        </kineticLaw>
      </reaction>
      <reaction id="R_CSm" name="citrate synthase" reversible="false">
        <listOfReactants>
          <speciesReference species="M_accoa_m"/>
          <speciesReference species="M_h2o_m"/>
          <speciesReference species="M_oaa_m"/>
        </listOfReactants>
        <listOfProducts>
          <speciesReference species="M_cit_m"/>
          <speciesReference species="M_coa_m"/>
          <speciesReference species="M_h_m"/>
        </listOfProducts>
        <kineticLaw>
          <math xmlns="http://www.w3.org/1998/Math/MathML">
            <ci> FLUX_VALUE </ci>
          </math>
          <listOfParameters>
            <parameter id="LOWER_BOUND" value="0" units="mmol_per_gDW_per_hr"/>
            <parameter id="UPPER_BOUND" value="100000" units="mmol_per_gDW_per_hr"/>
            <parameter id="OBJECTIVE_COEFFICIENT" value="0"/>
            <parameter id="FLUX_VALUE" value="50000" units="mmol_per_gDW_per_hr"/>
          </listOfParameters>
        </kineticLaw>
      </reaction>
      <reaction id="R_CYOOm" name="cytochrome c oxidase, mitochondrial" reversible="false">
        <listOfReactants>
          <speciesReference species="M_focytc_m" stoichiometry="4"/>
          <speciesReference species="M_h_m" stoichiometry="6"/>
          <speciesReference species="M_o2_m"/>
        </listOfReactants>
        <listOfProducts>
          <speciesReference species="M_h_c" stoichiometry="6"/>
          <speciesReference species="M_ficytc_m" stoichiometry="4"/>
          <speciesReference species="M_h2o_m" stoichiometry="2"/>
        </listOfProducts>
        <kineticLaw>
          <math xmlns="http://www.w3.org/1998/Math/MathML">
            <ci> FLUX_VALUE </ci>
          </math>
          <listOfParameters>
            <parameter id="LOWER_BOUND" value="0" units="mmol_per_gDW_per_hr"/>
            <parameter id="UPPER_BOUND" value="100000" units="mmol_per_gDW_per_hr"/>
            <parameter id="OBJECTIVE_COEFFICIENT" value="0"/>
            <parameter id="FLUX_VALUE" value="50000" units="mmol_per_gDW_per_hr"/>
          </listOfParameters>
        </kineticLaw>
      </reaction>
      <reaction id="R_CYOR_u8ma" name="ubiquinol-8 cytochrome c reductase" reversible="false">
        <listOfReactants>
          <speciesReference species="M_ficytc_m" stoichiometry="2"/>
          <speciesReference species="M_h_m" stoichiometry="4"/>
          <speciesReference species="M_q8h2_m"/>
        </listOfReactants>
        <listOfProducts>
          <speciesReference species="M_h_c" stoichiometry="4"/>
          <speciesReference species="M_focytc_m" stoichiometry="2"/>
          <speciesReference species="M_q8_m"/>
        </listOfProducts>
        <kineticLaw>
          <math xmlns="http://www.w3.org/1998/Math/MathML">
            <ci> FLUX_VALUE </ci>
          </math>
          <listOfParameters>
            <parameter id="LOWER_BOUND" value="0" units="mmol_per_gDW_per_hr"/>
            <parameter id="UPPER_BOUND" value="100000" units="mmol_per_gDW_per_hr"/>
            <parameter id="OBJECTIVE_COEFFICIENT" value="0"/>
            <parameter id="FLUX_VALUE" value="50000" units="mmol_per_gDW_per_hr"/>
          </listOfParameters>
        </kineticLaw>
      </reaction>
      <reaction id="R_DHPR" name="6,7-dihydropteridine reductase" reversible="false">
        <listOfReactants>
          <speciesReference species="M_dhbpt_c"/>
          <speciesReference species="M_h_c"/>
          <speciesReference species="M_nadh_c"/>
        </listOfReactants>
        <listOfProducts>
          <speciesReference species="M_nad_c"/>
          <speciesReference species="M_thbpt_c"/>
        </listOfProducts>
        <kineticLaw>
          <math xmlns="http://www.w3.org/1998/Math/MathML">
            <ci> FLUX_VALUE </ci>
          </math>
          <listOfParameters>
            <parameter id="LOWER_BOUND" value="0" units="mmol_per_gDW_per_hr"/>
            <parameter id="UPPER_BOUND" value="100000" units="mmol_per_gDW_per_hr"/>
            <parameter id="OBJECTIVE_COEFFICIENT" value="0"/>
            <parameter id="FLUX_VALUE" value="50000" units="mmol_per_gDW_per_hr"/>
          </listOfParameters>
        </kineticLaw>
      </reaction>
      <reaction id="R_DM_nadph" name="NADPH demand" reversible="false">
        <listOfReactants>
          <speciesReference species="M_nadph_c"/>
        </listOfReactants>
        <listOfProducts>
          <speciesReference species="M_h_c"/>
          <speciesReference species="M_nadp_c"/>
        </listOfProducts>
        <kineticLaw>
          <math xmlns="http://www.w3.org/1998/Math/MathML">
            <ci> FLUX_VALUE </ci>
          </math>
          <listOfParameters>
            <parameter id="LOWER_BOUND" value="0" units="mmol_per_gDW_per_hr"/>
            <parameter id="UPPER_BOUND" value="100000" units="mmol_per_gDW_per_hr"/>
            <parameter id="OBJECTIVE_COEFFICIENT" value="0"/>
            <parameter id="FLUX_VALUE" value="50000" units="mmol_per_gDW_per_hr"/>
          </listOfParameters>
        </kineticLaw>
      </reaction>
      <reaction id="R_DPGase" name="Diphosphoglycerate phosphatase" reversible="false">
        <listOfReactants>
          <speciesReference species="M_23dpg_c"/>
          <speciesReference species="M_h2o_c"/>
        </listOfReactants>
        <listOfProducts>
          <speciesReference species="M_3pg_c"/>
          <speciesReference species="M_pi_c"/>
        </listOfProducts>
        <kineticLaw>
          <math xmlns="http://www.w3.org/1998/Math/MathML">
            <ci> FLUX_VALUE </ci>
          </math>
          <listOfParameters>
            <parameter id="LOWER_BOUND" value="0" units="mmol_per_gDW_per_hr"/>
            <parameter id="UPPER_BOUND" value="100000" units="mmol_per_gDW_per_hr"/>
            <parameter id="OBJECTIVE_COEFFICIENT" value="0"/>
            <parameter id="FLUX_VALUE" value="50000" units="mmol_per_gDW_per_hr"/>
          </listOfParameters>
        </kineticLaw>
      </reaction>
      <reaction id="R_ENO" name="enolase">
        <listOfReactants>
          <speciesReference species="M_2pg_c"/>
        </listOfReactants>
        <listOfProducts>
          <speciesReference species="M_h2o_c"/>
          <speciesReference species="M_pep_c"/>
        </listOfProducts>
        <kineticLaw>
          <math xmlns="http://www.w3.org/1998/Math/MathML">
            <ci> FLUX_VALUE </ci>
          </math>
          <listOfParameters>
            <parameter id="LOWER_BOUND" value="-100000" units="mmol_per_gDW_per_hr"/>
            <parameter id="UPPER_BOUND" value="100000" units="mmol_per_gDW_per_hr"/>
            <parameter id="OBJECTIVE_COEFFICIENT" value="0"/>
            <parameter id="FLUX_VALUE" value="0" units="mmol_per_gDW_per_hr"/>
          </listOfParameters>
        </kineticLaw>
      </reaction>
      <reaction id="R_FACOAL160" name="fatty-acid--CoA ligase (hexadecanoate)">
        <listOfReactants>
          <speciesReference species="M_atp_c"/>
          <speciesReference species="M_coa_c"/>
          <speciesReference species="M_hdca_c"/>
        </listOfReactants>
        <listOfProducts>
          <speciesReference species="M_amp_c"/>
          <speciesReference species="M_pmtcoa_c"/>
          <speciesReference species="M_ppi_c"/>
        </listOfProducts>
        <kineticLaw>
          <math xmlns="http://www.w3.org/1998/Math/MathML">
            <ci> FLUX_VALUE </ci>
          </math>
          <listOfParameters>
            <parameter id="LOWER_BOUND" value="-100000" units="mmol_per_gDW_per_hr"/>
            <parameter id="UPPER_BOUND" value="100000" units="mmol_per_gDW_per_hr"/>
            <parameter id="OBJECTIVE_COEFFICIENT" value="0"/>
            <parameter id="FLUX_VALUE" value="0" units="mmol_per_gDW_per_hr"/>
          </listOfParameters>
        </kineticLaw>
      </reaction>
      <reaction id="R_FACOAL161" name="fatty-acid--CoA ligase (hexadecenoate)">
        <listOfReactants>
          <speciesReference species="M_atp_c"/>
          <speciesReference species="M_coa_c"/>
          <speciesReference species="M_hdcea_c"/>
        </listOfReactants>
        <listOfProducts>
          <speciesReference species="M_amp_c"/>
          <speciesReference species="M_hdcoa_c"/>
          <speciesReference species="M_ppi_c"/>
        </listOfProducts>
        <kineticLaw>
          <math xmlns="http://www.w3.org/1998/Math/MathML">
            <ci> FLUX_VALUE </ci>
          </math>
          <listOfParameters>
            <parameter id="LOWER_BOUND" value="-100000" units="mmol_per_gDW_per_hr"/>
            <parameter id="UPPER_BOUND" value="100000" units="mmol_per_gDW_per_hr"/>
            <parameter id="OBJECTIVE_COEFFICIENT" value="0"/>
            <parameter id="FLUX_VALUE" value="0" units="mmol_per_gDW_per_hr"/>
          </listOfParameters>
        </kineticLaw>
      </reaction>
      <reaction id="R_FACOAL181" name="fatty-acid--CoA ligase (octadecenoate)">
        <listOfReactants>
          <speciesReference species="M_atp_c"/>
          <speciesReference species="M_coa_c"/>
          <speciesReference species="M_ocdcea_c"/>
        </listOfReactants>
        <listOfProducts>
          <speciesReference species="M_amp_c"/>
          <speciesReference species="M_odecoa_c"/>
          <speciesReference species="M_ppi_c"/>
        </listOfProducts>
        <kineticLaw>
          <math xmlns="http://www.w3.org/1998/Math/MathML">
            <ci> FLUX_VALUE </ci>
          </math>
          <listOfParameters>
            <parameter id="LOWER_BOUND" value="-100000" units="mmol_per_gDW_per_hr"/>
            <parameter id="UPPER_BOUND" value="100000" units="mmol_per_gDW_per_hr"/>
            <parameter id="OBJECTIVE_COEFFICIENT" value="0"/>
            <parameter id="FLUX_VALUE" value="0" units="mmol_per_gDW_per_hr"/>
          </listOfParameters>
        </kineticLaw>
      </reaction>
      <reaction id="R_FACOAL200" name="fatty-acid--CoA ligase">
        <listOfReactants>
          <speciesReference species="M_arach_c"/>
          <speciesReference species="M_atp_c"/>
          <speciesReference species="M_coa_c"/>
        </listOfReactants>
        <listOfProducts>
          <speciesReference species="M_amp_c"/>
          <speciesReference species="M_arachcoa_c"/>
          <speciesReference species="M_ppi_c"/>
        </listOfProducts>
        <kineticLaw>
          <math xmlns="http://www.w3.org/1998/Math/MathML">
            <ci> FLUX_VALUE </ci>
          </math>
          <listOfParameters>
            <parameter id="LOWER_BOUND" value="-100000" units="mmol_per_gDW_per_hr"/>
            <parameter id="UPPER_BOUND" value="100000" units="mmol_per_gDW_per_hr"/>
            <parameter id="OBJECTIVE_COEFFICIENT" value="0"/>
            <parameter id="FLUX_VALUE" value="0" units="mmol_per_gDW_per_hr"/>
          </listOfParameters>
        </kineticLaw>
      </reaction>
      <reaction id="R_FACOAL226" name="fatty-acid--CoA ligase">
        <listOfReactants>
          <speciesReference species="M_atp_c"/>
          <speciesReference species="M_coa_c"/>
          <speciesReference species="M_crvnc_c"/>
        </listOfReactants>
        <listOfProducts>
          <speciesReference species="M_amp_c"/>
          <speciesReference species="M_c226coa_c"/>
          <speciesReference species="M_ppi_c"/>
        </listOfProducts>
        <kineticLaw>
          <math xmlns="http://www.w3.org/1998/Math/MathML">
            <ci> FLUX_VALUE </ci>
          </math>
          <listOfParameters>
            <parameter id="LOWER_BOUND" value="-100000" units="mmol_per_gDW_per_hr"/>
            <parameter id="UPPER_BOUND" value="100000" units="mmol_per_gDW_per_hr"/>
            <parameter id="OBJECTIVE_COEFFICIENT" value="0"/>
            <parameter id="FLUX_VALUE" value="0" units="mmol_per_gDW_per_hr"/>
          </listOfParameters>
        </kineticLaw>
      </reaction>
      <reaction id="R_FACOAL240" name="fatty-acid--CoA ligase">
        <listOfReactants>
          <speciesReference species="M_atp_c"/>
          <speciesReference species="M_coa_c"/>
          <speciesReference species="M_lgnc_c"/>
        </listOfReactants>
        <listOfProducts>
          <speciesReference species="M_amp_c"/>
          <speciesReference species="M_lgnccoa_c"/>
          <speciesReference species="M_ppi_c"/>
        </listOfProducts>
        <kineticLaw>
          <math xmlns="http://www.w3.org/1998/Math/MathML">
            <ci> FLUX_VALUE </ci>
          </math>
          <listOfParameters>
            <parameter id="LOWER_BOUND" value="-100000" units="mmol_per_gDW_per_hr"/>
            <parameter id="UPPER_BOUND" value="100000" units="mmol_per_gDW_per_hr"/>
            <parameter id="OBJECTIVE_COEFFICIENT" value="0"/>
            <parameter id="FLUX_VALUE" value="0" units="mmol_per_gDW_per_hr"/>
          </listOfParameters>
        </kineticLaw>
      </reaction>
      <reaction id="R_FACOAL260" name="fatty-acid--CoA ligase (n-C26:0)">
        <listOfReactants>
          <speciesReference species="M_atp_c"/>
          <speciesReference species="M_coa_c"/>
          <speciesReference species="M_hexc_c"/>
        </listOfReactants>
        <listOfProducts>
          <speciesReference species="M_amp_c"/>
          <speciesReference species="M_hexccoa_c"/>
          <speciesReference species="M_ppi_c"/>
        </listOfProducts>
        <kineticLaw>
          <math xmlns="http://www.w3.org/1998/Math/MathML">
            <ci> FLUX_VALUE </ci>
          </math>
          <listOfParameters>
            <parameter id="LOWER_BOUND" value="-100000" units="mmol_per_gDW_per_hr"/>
            <parameter id="UPPER_BOUND" value="100000" units="mmol_per_gDW_per_hr"/>
            <parameter id="OBJECTIVE_COEFFICIENT" value="0"/>
            <parameter id="FLUX_VALUE" value="0" units="mmol_per_gDW_per_hr"/>
          </listOfParameters>
        </kineticLaw>
      </reaction>
      <reaction id="R_FAOXC160" name="Beta oxidation of long chain fatty acid" reversible="false">
        <listOfReactants>
          <speciesReference species="M_coa_m" stoichiometry="7"/>
          <speciesReference species="M_fad_m" stoichiometry="7"/>
          <speciesReference species="M_h2o_m" stoichiometry="7"/>
          <speciesReference species="M_nad_m" stoichiometry="7"/>
          <speciesReference species="M_pmtcoa_m"/>
        </listOfReactants>
        <listOfProducts>
          <speciesReference species="M_accoa_m" stoichiometry="8"/>
          <speciesReference species="M_fadh2_m" stoichiometry="7"/>
          <speciesReference species="M_h_m" stoichiometry="7"/>
          <speciesReference species="M_nadh_m" stoichiometry="7"/>
        </listOfProducts>
        <kineticLaw>
          <math xmlns="http://www.w3.org/1998/Math/MathML">
            <ci> FLUX_VALUE </ci>
          </math>
          <listOfParameters>
            <parameter id="LOWER_BOUND" value="0" units="mmol_per_gDW_per_hr"/>
            <parameter id="UPPER_BOUND" value="100000" units="mmol_per_gDW_per_hr"/>
            <parameter id="OBJECTIVE_COEFFICIENT" value="0"/>
            <parameter id="FLUX_VALUE" value="50000" units="mmol_per_gDW_per_hr"/>
          </listOfParameters>
        </kineticLaw>
      </reaction>
      <reaction id="R_FAOXC16180m" name="Beta oxidation  fatty acid" reversible="false">
        <listOfReactants>
          <speciesReference species="M_coa_m" stoichiometry="4"/>
          <speciesReference species="M_fad_m" stoichiometry="3"/>
          <speciesReference species="M_h2o_m" stoichiometry="4"/>
          <speciesReference species="M_hdcoa_m"/>
          <speciesReference species="M_nad_m" stoichiometry="4"/>
        </listOfReactants>
        <listOfProducts>
          <speciesReference species="M_accoa_m" stoichiometry="4"/>
          <speciesReference species="M_fadh2_m" stoichiometry="3"/>
          <speciesReference species="M_h_m" stoichiometry="4"/>
          <speciesReference species="M_nadh_m" stoichiometry="4"/>
          <speciesReference species="M_occoa_m"/>
        </listOfProducts>
        <kineticLaw>
          <math xmlns="http://www.w3.org/1998/Math/MathML">
            <ci> FLUX_VALUE </ci>
          </math>
          <listOfParameters>
            <parameter id="LOWER_BOUND" value="0" units="mmol_per_gDW_per_hr"/>
            <parameter id="UPPER_BOUND" value="100000" units="mmol_per_gDW_per_hr"/>
            <parameter id="OBJECTIVE_COEFFICIENT" value="0"/>
            <parameter id="FLUX_VALUE" value="50000" units="mmol_per_gDW_per_hr"/>
          </listOfParameters>
        </kineticLaw>
      </reaction>
      <reaction id="R_FAOXC1811603m" name="Beta oxidation  fatty acid" reversible="false">
        <listOfReactants>
          <speciesReference species="M_coa_m" stoichiometry="5"/>
          <speciesReference species="M_fad_m" stoichiometry="4"/>
          <speciesReference species="M_h2o_m" stoichiometry="5"/>
          <speciesReference species="M_nad_m" stoichiometry="5"/>
          <speciesReference species="M_odecoa_m"/>
        </listOfReactants>
        <listOfProducts>
          <speciesReference species="M_accoa_m" stoichiometry="5"/>
          <speciesReference species="M_fadh2_m" stoichiometry="4"/>
          <speciesReference species="M_h_m" stoichiometry="5"/>
          <speciesReference species="M_nadh_m" stoichiometry="5"/>
          <speciesReference species="M_occoa_m"/>
        </listOfProducts>
        <kineticLaw>
          <math xmlns="http://www.w3.org/1998/Math/MathML">
            <ci> FLUX_VALUE </ci>
          </math>
          <listOfParameters>
            <parameter id="LOWER_BOUND" value="0" units="mmol_per_gDW_per_hr"/>
            <parameter id="UPPER_BOUND" value="100000" units="mmol_per_gDW_per_hr"/>
            <parameter id="OBJECTIVE_COEFFICIENT" value="0"/>
            <parameter id="FLUX_VALUE" value="50000" units="mmol_per_gDW_per_hr"/>
          </listOfParameters>
        </kineticLaw>
      </reaction>
      <reaction id="R_FAOXC200180m" name="Beta oxidation of long chain fatty acid" reversible="false">
        <listOfReactants>
          <speciesReference species="M_arachcoa_m"/>
          <speciesReference species="M_coa_m"/>
          <speciesReference species="M_fad_m"/>
          <speciesReference species="M_h2o_m"/>
          <speciesReference species="M_nad_m"/>
        </listOfReactants>
        <listOfProducts>
          <speciesReference species="M_accoa_m"/>
          <speciesReference species="M_fadh2_m"/>
          <speciesReference species="M_h_m"/>
          <speciesReference species="M_nadh_m"/>
          <speciesReference species="M_stcoa_m"/>
        </listOfProducts>
        <kineticLaw>
          <math xmlns="http://www.w3.org/1998/Math/MathML">
            <ci> FLUX_VALUE </ci>
          </math>
          <listOfParameters>
            <parameter id="LOWER_BOUND" value="0" units="mmol_per_gDW_per_hr"/>
            <parameter id="UPPER_BOUND" value="100000" units="mmol_per_gDW_per_hr"/>
            <parameter id="OBJECTIVE_COEFFICIENT" value="0"/>
            <parameter id="FLUX_VALUE" value="50000" units="mmol_per_gDW_per_hr"/>
          </listOfParameters>
        </kineticLaw>
      </reaction>
      <reaction id="R_FAOXC80" name="Beta oxidation of med/long chain fatty acid" reversible="false">
        <listOfReactants>
          <speciesReference species="M_coa_m" stoichiometry="3"/>
          <speciesReference species="M_fad_m" stoichiometry="3"/>
          <speciesReference species="M_h2o_m" stoichiometry="3"/>
          <speciesReference species="M_nad_m" stoichiometry="3"/>
          <speciesReference species="M_occoa_m"/>
        </listOfReactants>
        <listOfProducts>
          <speciesReference species="M_accoa_m" stoichiometry="4"/>
          <speciesReference species="M_fadh2_m" stoichiometry="3"/>
          <speciesReference species="M_h_m" stoichiometry="3"/>
          <speciesReference species="M_nadh_m" stoichiometry="3"/>
        </listOfProducts>
        <kineticLaw>
          <math xmlns="http://www.w3.org/1998/Math/MathML">
            <ci> FLUX_VALUE </ci>
          </math>
          <listOfParameters>
            <parameter id="LOWER_BOUND" value="0" units="mmol_per_gDW_per_hr"/>
            <parameter id="UPPER_BOUND" value="100000" units="mmol_per_gDW_per_hr"/>
            <parameter id="OBJECTIVE_COEFFICIENT" value="0"/>
            <parameter id="FLUX_VALUE" value="50000" units="mmol_per_gDW_per_hr"/>
          </listOfParameters>
        </kineticLaw>
      </reaction>
      <reaction id="R_FBA" name="fructose-bisphosphate aldolase">
        <listOfReactants>
          <speciesReference species="M_fdp_c"/>
        </listOfReactants>
        <listOfProducts>
          <speciesReference species="M_dhap_c"/>
          <speciesReference species="M_g3p_c"/>
        </listOfProducts>
        <kineticLaw>
          <math xmlns="http://www.w3.org/1998/Math/MathML">
            <ci> FLUX_VALUE </ci>
          </math>
          <listOfParameters>
            <parameter id="LOWER_BOUND" value="-100000" units="mmol_per_gDW_per_hr"/>
            <parameter id="UPPER_BOUND" value="100000" units="mmol_per_gDW_per_hr"/>
            <parameter id="OBJECTIVE_COEFFICIENT" value="0"/>
            <parameter id="FLUX_VALUE" value="0" units="mmol_per_gDW_per_hr"/>
          </listOfParameters>
        </kineticLaw>
      </reaction>
      <reaction id="R_FBP" name="fructose-bisphosphatase" reversible="false">
        <listOfReactants>
          <speciesReference species="M_fdp_c"/>
          <speciesReference species="M_h2o_c"/>
        </listOfReactants>
        <listOfProducts>
          <speciesReference species="M_f6p_c"/>
          <speciesReference species="M_pi_c"/>
        </listOfProducts>
        <kineticLaw>
          <math xmlns="http://www.w3.org/1998/Math/MathML">
            <ci> FLUX_VALUE </ci>
          </math>
          <listOfParameters>
            <parameter id="LOWER_BOUND" value="0" units="mmol_per_gDW_per_hr"/>
            <parameter id="UPPER_BOUND" value="100000" units="mmol_per_gDW_per_hr"/>
            <parameter id="OBJECTIVE_COEFFICIENT" value="0"/>
            <parameter id="FLUX_VALUE" value="50000" units="mmol_per_gDW_per_hr"/>
          </listOfParameters>
        </kineticLaw>
      </reaction>
      <reaction id="R_FBP26" name="Fructose-2,6-bisphosphate 2-phosphatase" reversible="false">
        <listOfReactants>
          <speciesReference species="M_f26bp_c"/>
          <speciesReference species="M_h2o_c"/>
        </listOfReactants>
        <listOfProducts>
          <speciesReference species="M_f6p_c"/>
          <speciesReference species="M_pi_c"/>
        </listOfProducts>
        <kineticLaw>
          <math xmlns="http://www.w3.org/1998/Math/MathML">
            <ci> FLUX_VALUE </ci>
          </math>
          <listOfParameters>
            <parameter id="LOWER_BOUND" value="0" units="mmol_per_gDW_per_hr"/>
            <parameter id="UPPER_BOUND" value="100000" units="mmol_per_gDW_per_hr"/>
            <parameter id="OBJECTIVE_COEFFICIENT" value="0"/>
            <parameter id="FLUX_VALUE" value="50000" units="mmol_per_gDW_per_hr"/>
          </listOfParameters>
        </kineticLaw>
      </reaction>
      <reaction id="R_FE2t" name="iron (II) transport" reversible="false">
        <listOfReactants>
          <speciesReference species="M_fe2_e"/>
        </listOfReactants>
        <listOfProducts>
          <speciesReference species="M_fe2_c"/>
        </listOfProducts>
        <kineticLaw>
          <math xmlns="http://www.w3.org/1998/Math/MathML">
            <ci> FLUX_VALUE </ci>
          </math>
          <listOfParameters>
            <parameter id="LOWER_BOUND" value="0" units="mmol_per_gDW_per_hr"/>
            <parameter id="UPPER_BOUND" value="100000" units="mmol_per_gDW_per_hr"/>
            <parameter id="OBJECTIVE_COEFFICIENT" value="0"/>
            <parameter id="FLUX_VALUE" value="50000" units="mmol_per_gDW_per_hr"/>
          </listOfParameters>
        </kineticLaw>
      </reaction>
      <reaction id="R_FUM" name="fumarase">
        <listOfReactants>
          <speciesReference species="M_fum_c"/>
          <speciesReference species="M_h2o_c"/>
        </listOfReactants>
        <listOfProducts>
          <speciesReference species="M_mal_L_c"/>
        </listOfProducts>
        <kineticLaw>
          <math xmlns="http://www.w3.org/1998/Math/MathML">
            <ci> FLUX_VALUE </ci>
          </math>
          <listOfParameters>
            <parameter id="LOWER_BOUND" value="-100000" units="mmol_per_gDW_per_hr"/>
            <parameter id="UPPER_BOUND" value="100000" units="mmol_per_gDW_per_hr"/>
            <parameter id="OBJECTIVE_COEFFICIENT" value="0"/>
            <parameter id="FLUX_VALUE" value="0" units="mmol_per_gDW_per_hr"/>
          </listOfParameters>
        </kineticLaw>
      </reaction>
      <reaction id="R_FUMAC" name="fumarylacetoacetase" reversible="false">
        <listOfReactants>
          <speciesReference species="M_4fumacac_c"/>
          <speciesReference species="M_h2o_c"/>
        </listOfReactants>
        <listOfProducts>
          <speciesReference species="M_acac_c"/>
          <speciesReference species="M_fum_c"/>
          <speciesReference species="M_h_c"/>
        </listOfProducts>
        <kineticLaw>
          <math xmlns="http://www.w3.org/1998/Math/MathML">
            <ci> FLUX_VALUE </ci>
          </math>
          <listOfParameters>
            <parameter id="LOWER_BOUND" value="0" units="mmol_per_gDW_per_hr"/>
            <parameter id="UPPER_BOUND" value="100000" units="mmol_per_gDW_per_hr"/>
            <parameter id="OBJECTIVE_COEFFICIENT" value="0"/>
            <parameter id="FLUX_VALUE" value="50000" units="mmol_per_gDW_per_hr"/>
          </listOfParameters>
        </kineticLaw>
      </reaction>
      <reaction id="R_FUMm" name="fumarase, mitochondrial">
        <listOfReactants>
          <speciesReference species="M_fum_m"/>
          <speciesReference species="M_h2o_m"/>
        </listOfReactants>
        <listOfProducts>
          <speciesReference species="M_mal_L_m"/>
        </listOfProducts>
        <kineticLaw>
          <math xmlns="http://www.w3.org/1998/Math/MathML">
            <ci> FLUX_VALUE </ci>
          </math>
          <listOfParameters>
            <parameter id="LOWER_BOUND" value="-100000" units="mmol_per_gDW_per_hr"/>
            <parameter id="UPPER_BOUND" value="100000" units="mmol_per_gDW_per_hr"/>
            <parameter id="OBJECTIVE_COEFFICIENT" value="0"/>
            <parameter id="FLUX_VALUE" value="0" units="mmol_per_gDW_per_hr"/>
          </listOfParameters>
        </kineticLaw>
      </reaction>
      <reaction id="R_G3PD1ir" name="glycerol-3-phosphate dehydrogenase (NAD)" reversible="false">
        <listOfReactants>
          <speciesReference species="M_dhap_c"/>
          <speciesReference species="M_h_c"/>
          <speciesReference species="M_nadh_c"/>
        </listOfReactants>
        <listOfProducts>
          <speciesReference species="M_glyc3p_c"/>
          <speciesReference species="M_nad_c"/>
        </listOfProducts>
        <kineticLaw>
          <math xmlns="http://www.w3.org/1998/Math/MathML">
            <ci> FLUX_VALUE </ci>
          </math>
          <listOfParameters>
            <parameter id="LOWER_BOUND" value="0" units="mmol_per_gDW_per_hr"/>
            <parameter id="UPPER_BOUND" value="100000" units="mmol_per_gDW_per_hr"/>
            <parameter id="OBJECTIVE_COEFFICIENT" value="0"/>
            <parameter id="FLUX_VALUE" value="50000" units="mmol_per_gDW_per_hr"/>
          </listOfParameters>
        </kineticLaw>
      </reaction>
      <reaction id="R_G3PD2m" name="glycerol-3-phosphate dehydrogenase (FAD), mitochondrial" reversible="false">
        <listOfReactants>
          <speciesReference species="M_glyc3p_c"/>
          <speciesReference species="M_fad_m"/>
        </listOfReactants>
        <listOfProducts>
          <speciesReference species="M_dhap_c"/>
          <speciesReference species="M_fadh2_m"/>
        </listOfProducts>
        <kineticLaw>
          <math xmlns="http://www.w3.org/1998/Math/MathML">
            <ci> FLUX_VALUE </ci>
          </math>
          <listOfParameters>
            <parameter id="LOWER_BOUND" value="0" units="mmol_per_gDW_per_hr"/>
            <parameter id="UPPER_BOUND" value="100000" units="mmol_per_gDW_per_hr"/>
            <parameter id="OBJECTIVE_COEFFICIENT" value="0"/>
            <parameter id="FLUX_VALUE" value="50000" units="mmol_per_gDW_per_hr"/>
          </listOfParameters>
        </kineticLaw>
      </reaction>
      <reaction id="R_G6PDA" name="glucosamine-6-phosphate deaminase" reversible="false">
        <listOfReactants>
          <speciesReference species="M_gam6p_c"/>
          <speciesReference species="M_h2o_c"/>
        </listOfReactants>
        <listOfProducts>
          <speciesReference species="M_f6p_c"/>
          <speciesReference species="M_nh4_c"/>
        </listOfProducts>
        <kineticLaw>
          <math xmlns="http://www.w3.org/1998/Math/MathML">
            <ci> FLUX_VALUE </ci>
          </math>
          <listOfParameters>
            <parameter id="LOWER_BOUND" value="0" units="mmol_per_gDW_per_hr"/>
            <parameter id="UPPER_BOUND" value="100000" units="mmol_per_gDW_per_hr"/>
            <parameter id="OBJECTIVE_COEFFICIENT" value="0"/>
            <parameter id="FLUX_VALUE" value="50000" units="mmol_per_gDW_per_hr"/>
          </listOfParameters>
        </kineticLaw>
      </reaction>
      <reaction id="R_G6PDH2r" name="glucose 6-phosphate dehydrogenase">
        <listOfReactants>
          <speciesReference species="M_g6p_c"/>
          <speciesReference species="M_nadp_c"/>
        </listOfReactants>
        <listOfProducts>
          <speciesReference species="M_6pgl_c"/>
          <speciesReference species="M_h_c"/>
          <speciesReference species="M_nadph_c"/>
        </listOfProducts>
        <kineticLaw>
          <math xmlns="http://www.w3.org/1998/Math/MathML">
            <ci> FLUX_VALUE </ci>
          </math>
          <listOfParameters>
            <parameter id="LOWER_BOUND" value="-100000" units="mmol_per_gDW_per_hr"/>
            <parameter id="UPPER_BOUND" value="100000" units="mmol_per_gDW_per_hr"/>
            <parameter id="OBJECTIVE_COEFFICIENT" value="0"/>
            <parameter id="FLUX_VALUE" value="0" units="mmol_per_gDW_per_hr"/>
          </listOfParameters>
        </kineticLaw>
      </reaction>
      <reaction id="R_G6PI" name="Glucose-6-phosphate isomerase">
        <listOfReactants>
          <speciesReference species="M_g6p_c"/>
        </listOfReactants>
        <listOfProducts>
          <speciesReference species="M_g6p_B_c"/>
        </listOfProducts>
        <kineticLaw>
          <math xmlns="http://www.w3.org/1998/Math/MathML">
            <ci> FLUX_VALUE </ci>
          </math>
          <listOfParameters>
            <parameter id="LOWER_BOUND" value="-100000" units="mmol_per_gDW_per_hr"/>
            <parameter id="UPPER_BOUND" value="100000" units="mmol_per_gDW_per_hr"/>
            <parameter id="OBJECTIVE_COEFFICIENT" value="0"/>
            <parameter id="FLUX_VALUE" value="0" units="mmol_per_gDW_per_hr"/>
          </listOfParameters>
        </kineticLaw>
      </reaction>
      <reaction id="R_G6PI2" name="Glucose-6-phosphate isomerase">
        <listOfReactants>
          <speciesReference species="M_g6p_B_c"/>
        </listOfReactants>
        <listOfProducts>
          <speciesReference species="M_f6p_B_c"/>
        </listOfProducts>
        <kineticLaw>
          <math xmlns="http://www.w3.org/1998/Math/MathML">
            <ci> FLUX_VALUE </ci>
          </math>
          <listOfParameters>
            <parameter id="LOWER_BOUND" value="-100000" units="mmol_per_gDW_per_hr"/>
            <parameter id="UPPER_BOUND" value="100000" units="mmol_per_gDW_per_hr"/>
            <parameter id="OBJECTIVE_COEFFICIENT" value="0"/>
            <parameter id="FLUX_VALUE" value="0" units="mmol_per_gDW_per_hr"/>
          </listOfParameters>
        </kineticLaw>
      </reaction>
      <reaction id="R_G6PP" name="glucose-6-phosphate phosphatase" reversible="false">
        <listOfReactants>
          <speciesReference species="M_g6p_c"/>
          <speciesReference species="M_h2o_c"/>
        </listOfReactants>
        <listOfProducts>
          <speciesReference species="M_glc_D_c"/>
          <speciesReference species="M_pi_c"/>
        </listOfProducts>
        <kineticLaw>
          <math xmlns="http://www.w3.org/1998/Math/MathML">
            <ci> FLUX_VALUE </ci>
          </math>
          <listOfParameters>
            <parameter id="LOWER_BOUND" value="0" units="mmol_per_gDW_per_hr"/>
            <parameter id="UPPER_BOUND" value="100000" units="mmol_per_gDW_per_hr"/>
            <parameter id="OBJECTIVE_COEFFICIENT" value="0"/>
            <parameter id="FLUX_VALUE" value="50000" units="mmol_per_gDW_per_hr"/>
          </listOfParameters>
        </kineticLaw>
      </reaction>
      <reaction id="R_GALM1" name="aldose 1-epimerase (glucose)" reversible="false">
        <listOfReactants>
          <speciesReference species="M_glc_bD_c"/>
        </listOfReactants>
        <listOfProducts>
          <speciesReference species="M_glc_D_c"/>
        </listOfProducts>
        <kineticLaw>
          <math xmlns="http://www.w3.org/1998/Math/MathML">
            <ci> FLUX_VALUE </ci>
          </math>
          <listOfParameters>
            <parameter id="LOWER_BOUND" value="0" units="mmol_per_gDW_per_hr"/>
            <parameter id="UPPER_BOUND" value="100000" units="mmol_per_gDW_per_hr"/>
            <parameter id="OBJECTIVE_COEFFICIENT" value="0"/>
            <parameter id="FLUX_VALUE" value="50000" units="mmol_per_gDW_per_hr"/>
          </listOfParameters>
        </kineticLaw>
      </reaction>
      <reaction id="R_GALU" name="UTP-glucose-1-phosphate uridylyltransferase">
        <listOfReactants>
          <speciesReference species="M_g1p_c"/>
          <speciesReference species="M_h_c"/>
          <speciesReference species="M_utp_c"/>
        </listOfReactants>
        <listOfProducts>
          <speciesReference species="M_ppi_c"/>
          <speciesReference species="M_udpg_c"/>
        </listOfProducts>
        <kineticLaw>
          <math xmlns="http://www.w3.org/1998/Math/MathML">
            <ci> FLUX_VALUE </ci>
          </math>
          <listOfParameters>
            <parameter id="LOWER_BOUND" value="-100000" units="mmol_per_gDW_per_hr"/>
            <parameter id="UPPER_BOUND" value="100000" units="mmol_per_gDW_per_hr"/>
            <parameter id="OBJECTIVE_COEFFICIENT" value="0"/>
            <parameter id="FLUX_VALUE" value="0" units="mmol_per_gDW_per_hr"/>
          </listOfParameters>
        </kineticLaw>
      </reaction>
      <reaction id="R_GAPD" name="glyceraldehyde-3-phosphate dehydrogenase">
        <listOfReactants>
          <speciesReference species="M_g3p_c"/>
          <speciesReference species="M_nad_c"/>
          <speciesReference species="M_pi_c"/>
        </listOfReactants>
        <listOfProducts>
          <speciesReference species="M_13dpg_c"/>
          <speciesReference species="M_h_c"/>
          <speciesReference species="M_nadh_c"/>
        </listOfProducts>
        <kineticLaw>
          <math xmlns="http://www.w3.org/1998/Math/MathML">
            <ci> FLUX_VALUE </ci>
          </math>
          <listOfParameters>
            <parameter id="LOWER_BOUND" value="-100000" units="mmol_per_gDW_per_hr"/>
            <parameter id="UPPER_BOUND" value="100000" units="mmol_per_gDW_per_hr"/>
            <parameter id="OBJECTIVE_COEFFICIENT" value="0"/>
            <parameter id="FLUX_VALUE" value="0" units="mmol_per_gDW_per_hr"/>
          </listOfParameters>
        </kineticLaw>
      </reaction>
      <reaction id="R_GF6PTA" name="glutamine-fructose-6-phosphate transaminase" reversible="false">
        <listOfReactants>
          <speciesReference species="M_f6p_c"/>
          <speciesReference species="M_gln_L_c"/>
        </listOfReactants>
        <listOfProducts>
          <speciesReference species="M_gam6p_c"/>
          <speciesReference species="M_glu_L_c"/>
        </listOfProducts>
        <kineticLaw>
          <math xmlns="http://www.w3.org/1998/Math/MathML">
            <ci> FLUX_VALUE </ci>
          </math>
          <listOfParameters>
            <parameter id="LOWER_BOUND" value="0" units="mmol_per_gDW_per_hr"/>
            <parameter id="UPPER_BOUND" value="100000" units="mmol_per_gDW_per_hr"/>
            <parameter id="OBJECTIVE_COEFFICIENT" value="0"/>
            <parameter id="FLUX_VALUE" value="50000" units="mmol_per_gDW_per_hr"/>
          </listOfParameters>
        </kineticLaw>
      </reaction>
      <reaction id="R_GLBRAN" name="1,4-alpha-glucan branching enzyme (glygn1 -> glygn2)" reversible="false">
        <listOfReactants>
          <speciesReference species="M_glygn1_c"/>
        </listOfReactants>
        <listOfProducts>
          <speciesReference species="M_glygn2_c"/>
        </listOfProducts>
        <kineticLaw>
          <math xmlns="http://www.w3.org/1998/Math/MathML">
            <ci> FLUX_VALUE </ci>
          </math>
          <listOfParameters>
            <parameter id="LOWER_BOUND" value="0" units="mmol_per_gDW_per_hr"/>
            <parameter id="UPPER_BOUND" value="100000" units="mmol_per_gDW_per_hr"/>
            <parameter id="OBJECTIVE_COEFFICIENT" value="0"/>
            <parameter id="FLUX_VALUE" value="50000" units="mmol_per_gDW_per_hr"/>
          </listOfParameters>
        </kineticLaw>
      </reaction>
      <reaction id="R_GLCt1" name="glucose transport (uniport)" reversible="false">
        <listOfReactants>
          <speciesReference species="M_glc_D_e"/>
        </listOfReactants>
        <listOfProducts>
          <speciesReference species="M_glc_D_c"/>
        </listOfProducts>
        <kineticLaw>
          <math xmlns="http://www.w3.org/1998/Math/MathML">
            <ci> FLUX_VALUE </ci>
          </math>
          <listOfParameters>
            <parameter id="LOWER_BOUND" value="0" units="mmol_per_gDW_per_hr"/>
            <parameter id="UPPER_BOUND" value="100000" units="mmol_per_gDW_per_hr"/>
            <parameter id="OBJECTIVE_COEFFICIENT" value="0"/>
            <parameter id="FLUX_VALUE" value="50000" units="mmol_per_gDW_per_hr"/>
          </listOfParameters>
        </kineticLaw>
      </reaction>
      <reaction id="R_GLCt1r" name="glucose transport (uniport)">
        <listOfReactants>
          <speciesReference species="M_glc_D_e"/>
        </listOfReactants>
        <listOfProducts>
          <speciesReference species="M_glc_D_c"/>
        </listOfProducts>
        <kineticLaw>
          <math xmlns="http://www.w3.org/1998/Math/MathML">
            <ci> FLUX_VALUE </ci>
          </math>
          <listOfParameters>
            <parameter id="LOWER_BOUND" value="-100000" units="mmol_per_gDW_per_hr"/>
            <parameter id="UPPER_BOUND" value="100000" units="mmol_per_gDW_per_hr"/>
            <parameter id="OBJECTIVE_COEFFICIENT" value="0"/>
            <parameter id="FLUX_VALUE" value="0" units="mmol_per_gDW_per_hr"/>
          </listOfParameters>
        </kineticLaw>
      </reaction>
      <reaction id="R_GLNS" name="glutamine synthetase" reversible="false">
        <listOfReactants>
          <speciesReference species="M_atp_c"/>
          <speciesReference species="M_glu_L_c"/>
          <speciesReference species="M_nh4_c"/>
        </listOfReactants>
        <listOfProducts>
          <speciesReference species="M_adp_c"/>
          <speciesReference species="M_gln_L_c"/>
          <speciesReference species="M_h_c"/>
          <speciesReference species="M_pi_c"/>
        </listOfProducts>
        <kineticLaw>
          <math xmlns="http://www.w3.org/1998/Math/MathML">
            <ci> FLUX_VALUE </ci>
          </math>
          <listOfParameters>
            <parameter id="LOWER_BOUND" value="0" units="mmol_per_gDW_per_hr"/>
            <parameter id="UPPER_BOUND" value="100000" units="mmol_per_gDW_per_hr"/>
            <parameter id="OBJECTIVE_COEFFICIENT" value="0"/>
            <parameter id="FLUX_VALUE" value="50000" units="mmol_per_gDW_per_hr"/>
          </listOfParameters>
        </kineticLaw>
      </reaction>
      <reaction id="R_GLPASE2" name="glycogen phosphorylase (amyls -> glc-D)" reversible="false">
        <listOfReactants>
          <speciesReference species="M_glygn3_c"/>
          <speciesReference species="M_h2o_c" stoichiometry="7"/>
        </listOfReactants>
        <listOfProducts>
          <speciesReference species="M_Tyr_ggn_c"/>
          <speciesReference species="M_glc_D_c" stoichiometry="7"/>
        </listOfProducts>
        <kineticLaw>
          <math xmlns="http://www.w3.org/1998/Math/MathML">
            <ci> FLUX_VALUE </ci>
          </math>
          <listOfParameters>
            <parameter id="LOWER_BOUND" value="0" units="mmol_per_gDW_per_hr"/>
            <parameter id="UPPER_BOUND" value="100000" units="mmol_per_gDW_per_hr"/>
            <parameter id="OBJECTIVE_COEFFICIENT" value="0"/>
            <parameter id="FLUX_VALUE" value="50000" units="mmol_per_gDW_per_hr"/>
          </listOfParameters>
        </kineticLaw>
      </reaction>
      <reaction id="R_GLUCYS" name="gamma-glutamylcysteine synthetase" reversible="false">
        <listOfReactants>
          <speciesReference species="M_atp_c"/>
          <speciesReference species="M_cys_L_c"/>
          <speciesReference species="M_glu_L_c"/>
        </listOfReactants>
        <listOfProducts>
          <speciesReference species="M_adp_c"/>
          <speciesReference species="M_glucys_c"/>
          <speciesReference species="M_h_c"/>
          <speciesReference species="M_pi_c"/>
        </listOfProducts>
        <kineticLaw>
          <math xmlns="http://www.w3.org/1998/Math/MathML">
            <ci> FLUX_VALUE </ci>
          </math>
          <listOfParameters>
            <parameter id="LOWER_BOUND" value="0" units="mmol_per_gDW_per_hr"/>
            <parameter id="UPPER_BOUND" value="100000" units="mmol_per_gDW_per_hr"/>
            <parameter id="OBJECTIVE_COEFFICIENT" value="0"/>
            <parameter id="FLUX_VALUE" value="50000" units="mmol_per_gDW_per_hr"/>
          </listOfParameters>
        </kineticLaw>
      </reaction>
      <reaction id="R_GLUDC" name="Glutamate Decarboxylase" reversible="false">
        <listOfReactants>
          <speciesReference species="M_glu_L_c"/>
          <speciesReference species="M_h_c"/>
        </listOfReactants>
        <listOfProducts>
          <speciesReference species="M_4abut_c"/>
          <speciesReference species="M_co2_c"/>
        </listOfProducts>
        <kineticLaw>
          <math xmlns="http://www.w3.org/1998/Math/MathML">
            <ci> FLUX_VALUE </ci>
          </math>
          <listOfParameters>
            <parameter id="LOWER_BOUND" value="0" units="mmol_per_gDW_per_hr"/>
            <parameter id="UPPER_BOUND" value="100000" units="mmol_per_gDW_per_hr"/>
            <parameter id="OBJECTIVE_COEFFICIENT" value="0"/>
            <parameter id="FLUX_VALUE" value="50000" units="mmol_per_gDW_per_hr"/>
          </listOfParameters>
        </kineticLaw>
      </reaction>
      <reaction id="R_GLUDx" name="glutamate dehydrogenase (NAD)">
        <listOfReactants>
          <speciesReference species="M_glu_L_c"/>
          <speciesReference species="M_h2o_c"/>
          <speciesReference species="M_nad_c"/>
        </listOfReactants>
        <listOfProducts>
          <speciesReference species="M_akg_c"/>
          <speciesReference species="M_h_c"/>
          <speciesReference species="M_nadh_c"/>
          <speciesReference species="M_nh4_c"/>
        </listOfProducts>
        <kineticLaw>
          <math xmlns="http://www.w3.org/1998/Math/MathML">
            <ci> FLUX_VALUE </ci>
          </math>
          <listOfParameters>
            <parameter id="LOWER_BOUND" value="-100000" units="mmol_per_gDW_per_hr"/>
            <parameter id="UPPER_BOUND" value="100000" units="mmol_per_gDW_per_hr"/>
            <parameter id="OBJECTIVE_COEFFICIENT" value="0"/>
            <parameter id="FLUX_VALUE" value="0" units="mmol_per_gDW_per_hr"/>
          </listOfParameters>
        </kineticLaw>
      </reaction>
      <reaction id="R_GLUDxm" name="glutamate dehydrogenase (NAD) (mitochondrial)">
        <listOfReactants>
          <speciesReference species="M_glu_L_m"/>
          <speciesReference species="M_h2o_m"/>
          <speciesReference species="M_nad_m"/>
        </listOfReactants>
        <listOfProducts>
          <speciesReference species="M_akg_m"/>
          <speciesReference species="M_h_m"/>
          <speciesReference species="M_nadh_m"/>
          <speciesReference species="M_nh4_m"/>
        </listOfProducts>
        <kineticLaw>
          <math xmlns="http://www.w3.org/1998/Math/MathML">
            <ci> FLUX_VALUE </ci>
          </math>
          <listOfParameters>
            <parameter id="LOWER_BOUND" value="-100000" units="mmol_per_gDW_per_hr"/>
            <parameter id="UPPER_BOUND" value="100000" units="mmol_per_gDW_per_hr"/>
            <parameter id="OBJECTIVE_COEFFICIENT" value="0"/>
            <parameter id="FLUX_VALUE" value="0" units="mmol_per_gDW_per_hr"/>
          </listOfParameters>
        </kineticLaw>
      </reaction>
      <reaction id="R_GLUDym" name="glutamate dehydrogenase (NADP), mitochondrial">
        <listOfReactants>
          <speciesReference species="M_glu_L_m"/>
          <speciesReference species="M_h2o_m"/>
          <speciesReference species="M_nadp_m"/>
        </listOfReactants>
        <listOfProducts>
          <speciesReference species="M_akg_m"/>
          <speciesReference species="M_h_m"/>
          <speciesReference species="M_nadph_m"/>
          <speciesReference species="M_nh4_m"/>
        </listOfProducts>
        <kineticLaw>
          <math xmlns="http://www.w3.org/1998/Math/MathML">
            <ci> FLUX_VALUE </ci>
          </math>
          <listOfParameters>
            <parameter id="LOWER_BOUND" value="0" units="mmol_per_gDW_per_hr"/>
            <parameter id="UPPER_BOUND" value="0" units="mmol_per_gDW_per_hr"/>
            <parameter id="OBJECTIVE_COEFFICIENT" value="0"/>
            <parameter id="FLUX_VALUE" value="0" units="mmol_per_gDW_per_hr"/>
          </listOfParameters>
        </kineticLaw>
      </reaction>
      <reaction id="R_GLUPRT" name="glutamine phosphoribosyldiphosphate amidotransferase" reversible="false">
        <listOfReactants>
          <speciesReference species="M_gln_L_c"/>
          <speciesReference species="M_h2o_c"/>
          <speciesReference species="M_prpp_c"/>
        </listOfReactants>
        <listOfProducts>
          <speciesReference species="M_glu_L_c"/>
          <speciesReference species="M_ppi_c"/>
          <speciesReference species="M_pram_c"/>
        </listOfProducts>
        <kineticLaw>
          <math xmlns="http://www.w3.org/1998/Math/MathML">
            <ci> FLUX_VALUE </ci>
          </math>
          <listOfParameters>
            <parameter id="LOWER_BOUND" value="0" units="mmol_per_gDW_per_hr"/>
            <parameter id="UPPER_BOUND" value="100000" units="mmol_per_gDW_per_hr"/>
            <parameter id="OBJECTIVE_COEFFICIENT" value="0"/>
            <parameter id="FLUX_VALUE" value="50000" units="mmol_per_gDW_per_hr"/>
          </listOfParameters>
        </kineticLaw>
      </reaction>
      <reaction id="R_GLUt2m" name="L-glutamate reversible transport via proton symport, mitochondrial">
        <listOfReactants>
          <speciesReference species="M_glu_L_c"/>
          <speciesReference species="M_h_c"/>
        </listOfReactants>
        <listOfProducts>
          <speciesReference species="M_glu_L_m"/>
          <speciesReference species="M_h_m"/>
        </listOfProducts>
        <kineticLaw>
          <math xmlns="http://www.w3.org/1998/Math/MathML">
            <ci> FLUX_VALUE </ci>
          </math>
          <listOfParameters>
            <parameter id="LOWER_BOUND" value="-100000" units="mmol_per_gDW_per_hr"/>
            <parameter id="UPPER_BOUND" value="100000" units="mmol_per_gDW_per_hr"/>
            <parameter id="OBJECTIVE_COEFFICIENT" value="0"/>
            <parameter id="FLUX_VALUE" value="0" units="mmol_per_gDW_per_hr"/>
          </listOfParameters>
        </kineticLaw>
      </reaction>
      <reaction id="R_GLYCt" name="glycerol transport via channel">
        <listOfReactants>
          <speciesReference species="M_glyc_c"/>
        </listOfReactants>
        <listOfProducts>
          <speciesReference species="M_glyc_e"/>
        </listOfProducts>
        <kineticLaw>
          <math xmlns="http://www.w3.org/1998/Math/MathML">
            <ci> FLUX_VALUE </ci>
          </math>
          <listOfParameters>
            <parameter id="LOWER_BOUND" value="-100000" units="mmol_per_gDW_per_hr"/>
            <parameter id="UPPER_BOUND" value="100000" units="mmol_per_gDW_per_hr"/>
            <parameter id="OBJECTIVE_COEFFICIENT" value="0"/>
            <parameter id="FLUX_VALUE" value="0" units="mmol_per_gDW_per_hr"/>
          </listOfParameters>
        </kineticLaw>
      </reaction>
      <reaction id="R_GLYCtm" name="glycerol transport">
        <listOfReactants>
          <speciesReference species="M_glyc_c"/>
        </listOfReactants>
        <listOfProducts>
          <speciesReference species="M_glyc_m"/>
        </listOfProducts>
        <kineticLaw>
          <math xmlns="http://www.w3.org/1998/Math/MathML">
            <ci> FLUX_VALUE </ci>
          </math>
          <listOfParameters>
            <parameter id="LOWER_BOUND" value="-100000" units="mmol_per_gDW_per_hr"/>
            <parameter id="UPPER_BOUND" value="100000" units="mmol_per_gDW_per_hr"/>
            <parameter id="OBJECTIVE_COEFFICIENT" value="0"/>
            <parameter id="FLUX_VALUE" value="0" units="mmol_per_gDW_per_hr"/>
          </listOfParameters>
        </kineticLaw>
      </reaction>
      <reaction id="R_GLYK" name="glycerol kinase" reversible="false">
        <listOfReactants>
          <speciesReference species="M_atp_c"/>
          <speciesReference species="M_glyc_c"/>
        </listOfReactants>
        <listOfProducts>
          <speciesReference species="M_adp_c"/>
          <speciesReference species="M_glyc3p_c"/>
          <speciesReference species="M_h_c"/>
        </listOfProducts>
        <kineticLaw>
          <math xmlns="http://www.w3.org/1998/Math/MathML">
            <ci> FLUX_VALUE </ci>
          </math>
          <listOfParameters>
            <parameter id="LOWER_BOUND" value="0" units="mmol_per_gDW_per_hr"/>
            <parameter id="UPPER_BOUND" value="100000" units="mmol_per_gDW_per_hr"/>
            <parameter id="OBJECTIVE_COEFFICIENT" value="0"/>
            <parameter id="FLUX_VALUE" value="50000" units="mmol_per_gDW_per_hr"/>
          </listOfParameters>
        </kineticLaw>
      </reaction>
      <reaction id="R_GND" name="phosphogluconate dehydrogenase" reversible="false">
        <listOfReactants>
          <speciesReference species="M_6pgc_c"/>
          <speciesReference species="M_nadp_c"/>
        </listOfReactants>
        <listOfProducts>
          <speciesReference species="M_co2_c"/>
          <speciesReference species="M_nadph_c"/>
          <speciesReference species="M_ru5p_D_c"/>
        </listOfProducts>
        <kineticLaw>
          <math xmlns="http://www.w3.org/1998/Math/MathML">
            <ci> FLUX_VALUE </ci>
          </math>
          <listOfParameters>
            <parameter id="LOWER_BOUND" value="0" units="mmol_per_gDW_per_hr"/>
            <parameter id="UPPER_BOUND" value="100000" units="mmol_per_gDW_per_hr"/>
            <parameter id="OBJECTIVE_COEFFICIENT" value="0"/>
            <parameter id="FLUX_VALUE" value="50000" units="mmol_per_gDW_per_hr"/>
          </listOfParameters>
        </kineticLaw>
      </reaction>
      <reaction id="R_GNMT" name="glycine N-methyltransferase" reversible="false">
        <listOfReactants>
          <speciesReference species="M_amet_c"/>
          <speciesReference species="M_gly_c"/>
        </listOfReactants>
        <listOfProducts>
          <speciesReference species="M_ahcys_c"/>
          <speciesReference species="M_h_c"/>
          <speciesReference species="M_sarcs_c"/>
        </listOfProducts>
        <kineticLaw>
          <math xmlns="http://www.w3.org/1998/Math/MathML">
            <ci> FLUX_VALUE </ci>
          </math>
          <listOfParameters>
            <parameter id="LOWER_BOUND" value="0" units="mmol_per_gDW_per_hr"/>
            <parameter id="UPPER_BOUND" value="100000" units="mmol_per_gDW_per_hr"/>
            <parameter id="OBJECTIVE_COEFFICIENT" value="0"/>
            <parameter id="FLUX_VALUE" value="50000" units="mmol_per_gDW_per_hr"/>
          </listOfParameters>
        </kineticLaw>
      </reaction>
      <reaction id="R_GTHOr" name="glutathione oxidoreductase">
        <listOfReactants>
          <speciesReference species="M_gthox_c"/>
          <speciesReference species="M_h_c"/>
          <speciesReference species="M_nadph_c"/>
        </listOfReactants>
        <listOfProducts>
          <speciesReference species="M_gthrd_c" stoichiometry="2"/>
          <speciesReference species="M_nadp_c"/>
        </listOfProducts>
        <kineticLaw>
          <math xmlns="http://www.w3.org/1998/Math/MathML">
            <ci> FLUX_VALUE </ci>
          </math>
          <listOfParameters>
            <parameter id="LOWER_BOUND" value="0" units="mmol_per_gDW_per_hr"/>
            <parameter id="UPPER_BOUND" value="0" units="mmol_per_gDW_per_hr"/>
            <parameter id="OBJECTIVE_COEFFICIENT" value="0"/>
            <parameter id="FLUX_VALUE" value="0" units="mmol_per_gDW_per_hr"/>
          </listOfParameters>
        </kineticLaw>
      </reaction>
      <reaction id="R_GTHP" name="glutathione peridoxase">
        <listOfReactants>
          <speciesReference species="M_gthrd_c" stoichiometry="2"/>
          <speciesReference species="M_h2o2_c"/>
        </listOfReactants>
        <listOfProducts>
          <speciesReference species="M_gthox_c"/>
          <speciesReference species="M_h2o_c" stoichiometry="2"/>
        </listOfProducts>
        <kineticLaw>
          <math xmlns="http://www.w3.org/1998/Math/MathML">
            <ci> FLUX_VALUE </ci>
          </math>
          <listOfParameters>
            <parameter id="LOWER_BOUND" value="-100000" units="mmol_per_gDW_per_hr"/>
            <parameter id="UPPER_BOUND" value="100000" units="mmol_per_gDW_per_hr"/>
            <parameter id="OBJECTIVE_COEFFICIENT" value="0"/>
            <parameter id="FLUX_VALUE" value="0" units="mmol_per_gDW_per_hr"/>
          </listOfParameters>
        </kineticLaw>
      </reaction>
      <reaction id="R_GTHPm" name="glutathione peroxidase, mitochondria">
        <listOfReactants>
          <speciesReference species="M_gthrd_m" stoichiometry="2"/>
          <speciesReference species="M_h2o2_m"/>
        </listOfReactants>
        <listOfProducts>
          <speciesReference species="M_gthox_m"/>
          <speciesReference species="M_h2o_m" stoichiometry="2"/>
        </listOfProducts>
        <kineticLaw>
          <math xmlns="http://www.w3.org/1998/Math/MathML">
            <ci> FLUX_VALUE </ci>
          </math>
          <listOfParameters>
            <parameter id="LOWER_BOUND" value="-100000" units="mmol_per_gDW_per_hr"/>
            <parameter id="UPPER_BOUND" value="100000" units="mmol_per_gDW_per_hr"/>
            <parameter id="OBJECTIVE_COEFFICIENT" value="0"/>
            <parameter id="FLUX_VALUE" value="0" units="mmol_per_gDW_per_hr"/>
          </listOfParameters>
        </kineticLaw>
      </reaction>
      <reaction id="R_GTHRDt" name="Glutathione transport into mitochondria">
        <listOfReactants>
          <speciesReference species="M_atp_c"/>
          <speciesReference species="M_gthrd_c"/>
          <speciesReference species="M_h2o_c"/>
        </listOfReactants>
        <listOfProducts>
          <speciesReference species="M_adp_c"/>
          <speciesReference species="M_h_c"/>
          <speciesReference species="M_pi_c"/>
          <speciesReference species="M_gthrd_m"/>
        </listOfProducts>
        <kineticLaw>
          <math xmlns="http://www.w3.org/1998/Math/MathML">
            <ci> FLUX_VALUE </ci>
          </math>
          <listOfParameters>
            <parameter id="LOWER_BOUND" value="-100000" units="mmol_per_gDW_per_hr"/>
            <parameter id="UPPER_BOUND" value="100000" units="mmol_per_gDW_per_hr"/>
            <parameter id="OBJECTIVE_COEFFICIENT" value="0"/>
            <parameter id="FLUX_VALUE" value="0" units="mmol_per_gDW_per_hr"/>
          </listOfParameters>
        </kineticLaw>
      </reaction>
      <reaction id="R_GTHS" name="glutathione synthetase" reversible="false">
        <listOfReactants>
          <speciesReference species="M_atp_c"/>
          <speciesReference species="M_glucys_c"/>
          <speciesReference species="M_gly_c"/>
        </listOfReactants>
        <listOfProducts>
          <speciesReference species="M_adp_c"/>
          <speciesReference species="M_gthrd_c"/>
          <speciesReference species="M_h_c"/>
          <speciesReference species="M_pi_c"/>
        </listOfProducts>
        <kineticLaw>
          <math xmlns="http://www.w3.org/1998/Math/MathML">
            <ci> FLUX_VALUE </ci>
          </math>
          <listOfParameters>
            <parameter id="LOWER_BOUND" value="0" units="mmol_per_gDW_per_hr"/>
            <parameter id="UPPER_BOUND" value="100000" units="mmol_per_gDW_per_hr"/>
            <parameter id="OBJECTIVE_COEFFICIENT" value="0"/>
            <parameter id="FLUX_VALUE" value="50000" units="mmol_per_gDW_per_hr"/>
          </listOfParameters>
        </kineticLaw>
      </reaction>
      <reaction id="R_H2CO3D" name="carboxylic acid dissociation">
        <listOfReactants>
          <speciesReference species="M_co2_c"/>
          <speciesReference species="M_h2o_c"/>
        </listOfReactants>
        <listOfProducts>
          <speciesReference species="M_h2co3_c"/>
        </listOfProducts>
        <kineticLaw>
          <math xmlns="http://www.w3.org/1998/Math/MathML">
            <ci> FLUX_VALUE </ci>
          </math>
          <listOfParameters>
            <parameter id="LOWER_BOUND" value="-100000" units="mmol_per_gDW_per_hr"/>
            <parameter id="UPPER_BOUND" value="100000" units="mmol_per_gDW_per_hr"/>
            <parameter id="OBJECTIVE_COEFFICIENT" value="0"/>
            <parameter id="FLUX_VALUE" value="0" units="mmol_per_gDW_per_hr"/>
          </listOfParameters>
        </kineticLaw>
      </reaction>
      <reaction id="R_H2CO3Dm" name="carboxylic acid dissociation">
        <listOfReactants>
          <speciesReference species="M_co2_m"/>
          <speciesReference species="M_h2o_m"/>
        </listOfReactants>
        <listOfProducts>
          <speciesReference species="M_h2co3_m"/>
        </listOfProducts>
        <kineticLaw>
          <math xmlns="http://www.w3.org/1998/Math/MathML">
            <ci> FLUX_VALUE </ci>
          </math>
          <listOfParameters>
            <parameter id="LOWER_BOUND" value="-100000" units="mmol_per_gDW_per_hr"/>
            <parameter id="UPPER_BOUND" value="100000" units="mmol_per_gDW_per_hr"/>
            <parameter id="OBJECTIVE_COEFFICIENT" value="0"/>
            <parameter id="FLUX_VALUE" value="0" units="mmol_per_gDW_per_hr"/>
          </listOfParameters>
        </kineticLaw>
      </reaction>
      <reaction id="R_H2Ot" name="H2O transport via diffusion">
        <listOfReactants>
          <speciesReference species="M_h2o_e"/>
        </listOfReactants>
        <listOfProducts>
          <speciesReference species="M_h2o_c"/>
        </listOfProducts>
        <kineticLaw>
          <math xmlns="http://www.w3.org/1998/Math/MathML">
            <ci> FLUX_VALUE </ci>
          </math>
          <listOfParameters>
            <parameter id="LOWER_BOUND" value="-100000" units="mmol_per_gDW_per_hr"/>
            <parameter id="UPPER_BOUND" value="100000" units="mmol_per_gDW_per_hr"/>
            <parameter id="OBJECTIVE_COEFFICIENT" value="0"/>
            <parameter id="FLUX_VALUE" value="0" units="mmol_per_gDW_per_hr"/>
          </listOfParameters>
        </kineticLaw>
      </reaction>
      <reaction id="R_H2Otm" name="H2O transport, mitochondrial">
        <listOfReactants>
          <speciesReference species="M_h2o_c"/>
        </listOfReactants>
        <listOfProducts>
          <speciesReference species="M_h2o_m"/>
        </listOfProducts>
        <kineticLaw>
          <math xmlns="http://www.w3.org/1998/Math/MathML">
            <ci> FLUX_VALUE </ci>
          </math>
          <listOfParameters>
            <parameter id="LOWER_BOUND" value="-100000" units="mmol_per_gDW_per_hr"/>
            <parameter id="UPPER_BOUND" value="100000" units="mmol_per_gDW_per_hr"/>
            <parameter id="OBJECTIVE_COEFFICIENT" value="0"/>
            <parameter id="FLUX_VALUE" value="0" units="mmol_per_gDW_per_hr"/>
          </listOfParameters>
        </kineticLaw>
      </reaction>
      <reaction id="R_HCO3Em" name="HCO3 equilibration reaction">
        <listOfReactants>
          <speciesReference species="M_co2_m"/>
          <speciesReference species="M_h2o_m"/>
        </listOfReactants>
        <listOfProducts>
          <speciesReference species="M_h_m"/>
          <speciesReference species="M_hco3_m"/>
        </listOfProducts>
        <kineticLaw>
          <math xmlns="http://www.w3.org/1998/Math/MathML">
            <ci> FLUX_VALUE </ci>
          </math>
          <listOfParameters>
            <parameter id="LOWER_BOUND" value="-100000" units="mmol_per_gDW_per_hr"/>
            <parameter id="UPPER_BOUND" value="100000" units="mmol_per_gDW_per_hr"/>
            <parameter id="OBJECTIVE_COEFFICIENT" value="0"/>
            <parameter id="FLUX_VALUE" value="0" units="mmol_per_gDW_per_hr"/>
          </listOfParameters>
        </kineticLaw>
      </reaction>
      <reaction id="R_HDCAt" name="Hexadecanoate (n-C16:0) transport in via uniport" reversible="false">
        <listOfReactants>
          <speciesReference species="M_hdca_e"/>
        </listOfReactants>
        <listOfProducts>
          <speciesReference species="M_hdca_c"/>
        </listOfProducts>
        <kineticLaw>
          <math xmlns="http://www.w3.org/1998/Math/MathML">
            <ci> FLUX_VALUE </ci>
          </math>
          <listOfParameters>
            <parameter id="LOWER_BOUND" value="0" units="mmol_per_gDW_per_hr"/>
            <parameter id="UPPER_BOUND" value="100000" units="mmol_per_gDW_per_hr"/>
            <parameter id="OBJECTIVE_COEFFICIENT" value="0"/>
            <parameter id="FLUX_VALUE" value="50000" units="mmol_per_gDW_per_hr"/>
          </listOfParameters>
        </kineticLaw>
      </reaction>
      <reaction id="R_HDCEAt" name="hexadecenoate (n-C16:1) transport in via uniport" reversible="false">
        <listOfReactants>
          <speciesReference species="M_hdcea_e"/>
        </listOfReactants>
        <listOfProducts>
          <speciesReference species="M_hdcea_c"/>
        </listOfProducts>
        <kineticLaw>
          <math xmlns="http://www.w3.org/1998/Math/MathML">
            <ci> FLUX_VALUE </ci>
          </math>
          <listOfParameters>
            <parameter id="LOWER_BOUND" value="0" units="mmol_per_gDW_per_hr"/>
            <parameter id="UPPER_BOUND" value="100000" units="mmol_per_gDW_per_hr"/>
            <parameter id="OBJECTIVE_COEFFICIENT" value="0"/>
            <parameter id="FLUX_VALUE" value="50000" units="mmol_per_gDW_per_hr"/>
          </listOfParameters>
        </kineticLaw>
      </reaction>
      <reaction id="R_HEX1" name="hexokinase (D-glucose:ATP)" reversible="false">
        <listOfReactants>
          <speciesReference species="M_atp_c"/>
          <speciesReference species="M_glc_D_c"/>
        </listOfReactants>
        <listOfProducts>
          <speciesReference species="M_adp_c"/>
          <speciesReference species="M_g6p_c"/>
          <speciesReference species="M_h_c"/>
        </listOfProducts>
        <kineticLaw>
          <math xmlns="http://www.w3.org/1998/Math/MathML">
            <ci> FLUX_VALUE </ci>
          </math>
          <listOfParameters>
            <parameter id="LOWER_BOUND" value="0" units="mmol_per_gDW_per_hr"/>
            <parameter id="UPPER_BOUND" value="100000" units="mmol_per_gDW_per_hr"/>
            <parameter id="OBJECTIVE_COEFFICIENT" value="0"/>
            <parameter id="FLUX_VALUE" value="50000" units="mmol_per_gDW_per_hr"/>
          </listOfParameters>
        </kineticLaw>
      </reaction>
      <reaction id="R_HGNTOR" name="Homogentisate:oxygen 1,2-oxidoreductase (decyclizing)" reversible="false">
        <listOfReactants>
          <speciesReference species="M_hgentis_c"/>
          <speciesReference species="M_o2_c"/>
        </listOfReactants>
        <listOfProducts>
          <speciesReference species="M_4mlacac_c"/>
          <speciesReference species="M_h_c"/>
        </listOfProducts>
        <kineticLaw>
          <math xmlns="http://www.w3.org/1998/Math/MathML">
            <ci> FLUX_VALUE </ci>
          </math>
          <listOfParameters>
            <parameter id="LOWER_BOUND" value="0" units="mmol_per_gDW_per_hr"/>
            <parameter id="UPPER_BOUND" value="100000" units="mmol_per_gDW_per_hr"/>
            <parameter id="OBJECTIVE_COEFFICIENT" value="0"/>
            <parameter id="FLUX_VALUE" value="50000" units="mmol_per_gDW_per_hr"/>
          </listOfParameters>
        </kineticLaw>
      </reaction>
      <reaction id="R_Ht" name="proton diffusion">
        <listOfReactants>
          <speciesReference species="M_h_c"/>
        </listOfReactants>
        <listOfProducts>
          <speciesReference species="M_h_e"/>
        </listOfProducts>
        <kineticLaw>
          <math xmlns="http://www.w3.org/1998/Math/MathML">
            <ci> FLUX_VALUE </ci>
          </math>
          <listOfParameters>
            <parameter id="LOWER_BOUND" value="-100000" units="mmol_per_gDW_per_hr"/>
            <parameter id="UPPER_BOUND" value="100000" units="mmol_per_gDW_per_hr"/>
            <parameter id="OBJECTIVE_COEFFICIENT" value="0"/>
            <parameter id="FLUX_VALUE" value="0" units="mmol_per_gDW_per_hr"/>
          </listOfParameters>
        </kineticLaw>
      </reaction>
      <reaction id="R_Htm" name="Uncoupling protein" reversible="false">
        <listOfReactants>
          <speciesReference species="M_h_c"/>
        </listOfReactants>
        <listOfProducts>
          <speciesReference species="M_h_m"/>
        </listOfProducts>
        <kineticLaw>
          <math xmlns="http://www.w3.org/1998/Math/MathML">
            <ci> FLUX_VALUE </ci>
          </math>
          <listOfParameters>
            <parameter id="LOWER_BOUND" value="0" units="mmol_per_gDW_per_hr"/>
            <parameter id="UPPER_BOUND" value="100000" units="mmol_per_gDW_per_hr"/>
            <parameter id="OBJECTIVE_COEFFICIENT" value="0"/>
            <parameter id="FLUX_VALUE" value="50000" units="mmol_per_gDW_per_hr"/>
          </listOfParameters>
        </kineticLaw>
      </reaction>
      <reaction id="R_ICDHxm" name="Isocitrate dehydrogenase (NAD+)" reversible="false">
        <listOfReactants>
          <speciesReference species="M_icit_m"/>
          <speciesReference species="M_nad_m"/>
        </listOfReactants>
        <listOfProducts>
          <speciesReference species="M_akg_m"/>
          <speciesReference species="M_co2_m"/>
          <speciesReference species="M_nadh_m"/>
        </listOfProducts>
        <kineticLaw>
          <math xmlns="http://www.w3.org/1998/Math/MathML">
            <ci> FLUX_VALUE </ci>
          </math>
          <listOfParameters>
            <parameter id="LOWER_BOUND" value="0" units="mmol_per_gDW_per_hr"/>
            <parameter id="UPPER_BOUND" value="100000" units="mmol_per_gDW_per_hr"/>
            <parameter id="OBJECTIVE_COEFFICIENT" value="0"/>
            <parameter id="FLUX_VALUE" value="50000" units="mmol_per_gDW_per_hr"/>
          </listOfParameters>
        </kineticLaw>
      </reaction>
      <reaction id="R_ICDHym" name="Isocitrate dehydrogenase (NADP+)" reversible="false">
        <listOfReactants>
          <speciesReference species="M_icit_m"/>
          <speciesReference species="M_nadp_m"/>
        </listOfReactants>
        <listOfProducts>
          <speciesReference species="M_akg_m"/>
          <speciesReference species="M_co2_m"/>
          <speciesReference species="M_nadph_m"/>
        </listOfProducts>
        <kineticLaw>
          <math xmlns="http://www.w3.org/1998/Math/MathML">
            <ci> FLUX_VALUE </ci>
          </math>
          <listOfParameters>
            <parameter id="LOWER_BOUND" value="0" units="mmol_per_gDW_per_hr"/>
            <parameter id="UPPER_BOUND" value="100000" units="mmol_per_gDW_per_hr"/>
            <parameter id="OBJECTIVE_COEFFICIENT" value="0"/>
            <parameter id="FLUX_VALUE" value="50000" units="mmol_per_gDW_per_hr"/>
          </listOfParameters>
        </kineticLaw>
      </reaction>
      <reaction id="R_L_LACt2r" name="L-lactate reversible transport via proton symport">
        <listOfReactants>
          <speciesReference species="M_h_e"/>
          <speciesReference species="M_lac_L_e"/>
        </listOfReactants>
        <listOfProducts>
          <speciesReference species="M_h_c"/>
          <speciesReference species="M_lac_L_c"/>
        </listOfProducts>
        <kineticLaw>
          <math xmlns="http://www.w3.org/1998/Math/MathML">
            <ci> FLUX_VALUE </ci>
          </math>
          <listOfParameters>
            <parameter id="LOWER_BOUND" value="-100000" units="mmol_per_gDW_per_hr"/>
            <parameter id="UPPER_BOUND" value="100000" units="mmol_per_gDW_per_hr"/>
            <parameter id="OBJECTIVE_COEFFICIENT" value="0"/>
            <parameter id="FLUX_VALUE" value="0" units="mmol_per_gDW_per_hr"/>
          </listOfParameters>
        </kineticLaw>
      </reaction>
      <reaction id="R_L_LACtm" name="L-lactate transport, mitochondrial">
        <listOfReactants>
          <speciesReference species="M_h_c"/>
          <speciesReference species="M_lac_L_c"/>
        </listOfReactants>
        <listOfProducts>
          <speciesReference species="M_h_m"/>
          <speciesReference species="M_lac_L_m"/>
        </listOfProducts>
        <kineticLaw>
          <math xmlns="http://www.w3.org/1998/Math/MathML">
            <ci> FLUX_VALUE </ci>
          </math>
          <listOfParameters>
            <parameter id="LOWER_BOUND" value="-100000" units="mmol_per_gDW_per_hr"/>
            <parameter id="UPPER_BOUND" value="100000" units="mmol_per_gDW_per_hr"/>
            <parameter id="OBJECTIVE_COEFFICIENT" value="0"/>
            <parameter id="FLUX_VALUE" value="0" units="mmol_per_gDW_per_hr"/>
          </listOfParameters>
        </kineticLaw>
      </reaction>
      <reaction id="R_LDH_L" name="L-lactate dehydrogenase">
        <listOfReactants>
          <speciesReference species="M_lac_L_c"/>
          <speciesReference species="M_nad_c"/>
        </listOfReactants>
        <listOfProducts>
          <speciesReference species="M_h_c"/>
          <speciesReference species="M_nadh_c"/>
          <speciesReference species="M_pyr_c"/>
        </listOfProducts>
        <kineticLaw>
          <math xmlns="http://www.w3.org/1998/Math/MathML">
            <ci> FLUX_VALUE </ci>
          </math>
          <listOfParameters>
            <parameter id="LOWER_BOUND" value="-100000" units="mmol_per_gDW_per_hr"/>
            <parameter id="UPPER_BOUND" value="100000" units="mmol_per_gDW_per_hr"/>
            <parameter id="OBJECTIVE_COEFFICIENT" value="0"/>
            <parameter id="FLUX_VALUE" value="0" units="mmol_per_gDW_per_hr"/>
          </listOfParameters>
        </kineticLaw>
      </reaction>
      <reaction id="R_MACACI" name="maleylacetoacetate isomerase" reversible="false">
        <listOfReactants>
          <speciesReference species="M_4mlacac_c"/>
        </listOfReactants>
        <listOfProducts>
          <speciesReference species="M_4fumacac_c"/>
        </listOfProducts>
        <kineticLaw>
          <math xmlns="http://www.w3.org/1998/Math/MathML">
            <ci> FLUX_VALUE </ci>
          </math>
          <listOfParameters>
            <parameter id="LOWER_BOUND" value="0" units="mmol_per_gDW_per_hr"/>
            <parameter id="UPPER_BOUND" value="100000" units="mmol_per_gDW_per_hr"/>
            <parameter id="OBJECTIVE_COEFFICIENT" value="0"/>
            <parameter id="FLUX_VALUE" value="50000" units="mmol_per_gDW_per_hr"/>
          </listOfParameters>
        </kineticLaw>
      </reaction>
      <reaction id="R_MALT" name="alpha-glucosidase" reversible="false">
        <listOfReactants>
          <speciesReference species="M_h2o_c"/>
          <speciesReference species="M_malt_c"/>
        </listOfReactants>
        <listOfProducts>
          <speciesReference species="M_glc_D_c" stoichiometry="2"/>
        </listOfProducts>
        <kineticLaw>
          <math xmlns="http://www.w3.org/1998/Math/MathML">
            <ci> FLUX_VALUE </ci>
          </math>
          <listOfParameters>
            <parameter id="LOWER_BOUND" value="0" units="mmol_per_gDW_per_hr"/>
            <parameter id="UPPER_BOUND" value="100000" units="mmol_per_gDW_per_hr"/>
            <parameter id="OBJECTIVE_COEFFICIENT" value="0"/>
            <parameter id="FLUX_VALUE" value="50000" units="mmol_per_gDW_per_hr"/>
          </listOfParameters>
        </kineticLaw>
      </reaction>
      <reaction id="R_MDH" name="malate dehydrogenase">
        <listOfReactants>
          <speciesReference species="M_mal_L_c"/>
          <speciesReference species="M_nad_c"/>
        </listOfReactants>
        <listOfProducts>
          <speciesReference species="M_h_c"/>
          <speciesReference species="M_nadh_c"/>
          <speciesReference species="M_oaa_c"/>
        </listOfProducts>
        <kineticLaw>
          <math xmlns="http://www.w3.org/1998/Math/MathML">
            <ci> FLUX_VALUE </ci>
          </math>
          <listOfParameters>
            <parameter id="LOWER_BOUND" value="-100000" units="mmol_per_gDW_per_hr"/>
            <parameter id="UPPER_BOUND" value="100000" units="mmol_per_gDW_per_hr"/>
            <parameter id="OBJECTIVE_COEFFICIENT" value="0"/>
            <parameter id="FLUX_VALUE" value="0" units="mmol_per_gDW_per_hr"/>
          </listOfParameters>
        </kineticLaw>
      </reaction>
      <reaction id="R_MDHm" name="malate dehydrogenase, mitochondrial">
        <listOfReactants>
          <speciesReference species="M_mal_L_m"/>
          <speciesReference species="M_nad_m"/>
        </listOfReactants>
        <listOfProducts>
          <speciesReference species="M_h_m"/>
          <speciesReference species="M_nadh_m"/>
          <speciesReference species="M_oaa_m"/>
        </listOfProducts>
        <kineticLaw>
          <math xmlns="http://www.w3.org/1998/Math/MathML">
            <ci> FLUX_VALUE </ci>
          </math>
          <listOfParameters>
            <parameter id="LOWER_BOUND" value="-100000" units="mmol_per_gDW_per_hr"/>
            <parameter id="UPPER_BOUND" value="100000" units="mmol_per_gDW_per_hr"/>
            <parameter id="OBJECTIVE_COEFFICIENT" value="0"/>
            <parameter id="FLUX_VALUE" value="0" units="mmol_per_gDW_per_hr"/>
          </listOfParameters>
        </kineticLaw>
      </reaction>
      <reaction id="R_ME1m" name="malic enzyme (NAD), mitochondrial" reversible="false">
        <listOfReactants>
          <speciesReference species="M_mal_L_m"/>
          <speciesReference species="M_nad_m"/>
        </listOfReactants>
        <listOfProducts>
          <speciesReference species="M_co2_m"/>
          <speciesReference species="M_nadh_m"/>
          <speciesReference species="M_pyr_m"/>
        </listOfProducts>
        <kineticLaw>
          <math xmlns="http://www.w3.org/1998/Math/MathML">
            <ci> FLUX_VALUE </ci>
          </math>
          <listOfParameters>
            <parameter id="LOWER_BOUND" value="0" units="mmol_per_gDW_per_hr"/>
            <parameter id="UPPER_BOUND" value="100000" units="mmol_per_gDW_per_hr"/>
            <parameter id="OBJECTIVE_COEFFICIENT" value="0"/>
            <parameter id="FLUX_VALUE" value="50000" units="mmol_per_gDW_per_hr"/>
          </listOfParameters>
        </kineticLaw>
      </reaction>
      <reaction id="R_ME2" name="malic enzyme (NADP)" reversible="false">
        <listOfReactants>
          <speciesReference species="M_mal_L_c"/>
          <speciesReference species="M_nadp_c"/>
        </listOfReactants>
        <listOfProducts>
          <speciesReference species="M_co2_c"/>
          <speciesReference species="M_nadph_c"/>
          <speciesReference species="M_pyr_c"/>
        </listOfProducts>
        <kineticLaw>
          <math xmlns="http://www.w3.org/1998/Math/MathML">
            <ci> FLUX_VALUE </ci>
          </math>
          <listOfParameters>
            <parameter id="LOWER_BOUND" value="0" units="mmol_per_gDW_per_hr"/>
            <parameter id="UPPER_BOUND" value="100000" units="mmol_per_gDW_per_hr"/>
            <parameter id="OBJECTIVE_COEFFICIENT" value="0"/>
            <parameter id="FLUX_VALUE" value="50000" units="mmol_per_gDW_per_hr"/>
          </listOfParameters>
        </kineticLaw>
      </reaction>
      <reaction id="R_NABTNO" name="N4-Acetylaminobutanal:NAD+ oxidoreductase" reversible="false">
        <listOfReactants>
          <speciesReference species="M_h2o_c"/>
          <speciesReference species="M_n4abutn_c"/>
          <speciesReference species="M_nad_c"/>
        </listOfReactants>
        <listOfProducts>
          <speciesReference species="M_4aabutn_c"/>
          <speciesReference species="M_h_c" stoichiometry="2"/>
          <speciesReference species="M_nadh_c"/>
        </listOfProducts>
        <kineticLaw>
          <math xmlns="http://www.w3.org/1998/Math/MathML">
            <ci> FLUX_VALUE </ci>
          </math>
          <listOfParameters>
            <parameter id="LOWER_BOUND" value="0" units="mmol_per_gDW_per_hr"/>
            <parameter id="UPPER_BOUND" value="100000" units="mmol_per_gDW_per_hr"/>
            <parameter id="OBJECTIVE_COEFFICIENT" value="0"/>
            <parameter id="FLUX_VALUE" value="50000" units="mmol_per_gDW_per_hr"/>
          </listOfParameters>
        </kineticLaw>
      </reaction>
      <reaction id="R_NADH21m" name="NADH dehydrogenase 2, ubiquinone-8, mitochondrial" reversible="false">
        <listOfReactants>
          <speciesReference species="M_h_m" stoichiometry="5"/>
          <speciesReference species="M_nadh_m"/>
          <speciesReference species="M_q8_m"/>
        </listOfReactants>
        <listOfProducts>
          <speciesReference species="M_h_c" stoichiometry="4"/>
          <speciesReference species="M_nad_m"/>
          <speciesReference species="M_q8h2_m"/>
        </listOfProducts>
        <kineticLaw>
          <math xmlns="http://www.w3.org/1998/Math/MathML">
            <ci> FLUX_VALUE </ci>
          </math>
          <listOfParameters>
            <parameter id="LOWER_BOUND" value="0" units="mmol_per_gDW_per_hr"/>
            <parameter id="UPPER_BOUND" value="100000" units="mmol_per_gDW_per_hr"/>
            <parameter id="OBJECTIVE_COEFFICIENT" value="0"/>
            <parameter id="FLUX_VALUE" value="50000" units="mmol_per_gDW_per_hr"/>
          </listOfParameters>
        </kineticLaw>
      </reaction>
      <reaction id="R_NDPK1" name="nucleoside-diphosphate kinase (ATP:GDP)">
        <listOfReactants>
          <speciesReference species="M_atp_c"/>
          <speciesReference species="M_gdp_c"/>
        </listOfReactants>
        <listOfProducts>
          <speciesReference species="M_adp_c"/>
          <speciesReference species="M_gtp_c"/>
        </listOfProducts>
        <kineticLaw>
          <math xmlns="http://www.w3.org/1998/Math/MathML">
            <ci> FLUX_VALUE </ci>
          </math>
          <listOfParameters>
            <parameter id="LOWER_BOUND" value="-100000" units="mmol_per_gDW_per_hr"/>
            <parameter id="UPPER_BOUND" value="100000" units="mmol_per_gDW_per_hr"/>
            <parameter id="OBJECTIVE_COEFFICIENT" value="0"/>
            <parameter id="FLUX_VALUE" value="0" units="mmol_per_gDW_per_hr"/>
          </listOfParameters>
        </kineticLaw>
      </reaction>
      <reaction id="R_NDPK1m" name="nucleoside-diphosphate kinase (ATP:GDP), mitochondrial">
        <listOfReactants>
          <speciesReference species="M_atp_m"/>
          <speciesReference species="M_gdp_m"/>
        </listOfReactants>
        <listOfProducts>
          <speciesReference species="M_adp_m"/>
          <speciesReference species="M_gtp_m"/>
        </listOfProducts>
        <kineticLaw>
          <math xmlns="http://www.w3.org/1998/Math/MathML">
            <ci> FLUX_VALUE </ci>
          </math>
          <listOfParameters>
            <parameter id="LOWER_BOUND" value="-100000" units="mmol_per_gDW_per_hr"/>
            <parameter id="UPPER_BOUND" value="100000" units="mmol_per_gDW_per_hr"/>
            <parameter id="OBJECTIVE_COEFFICIENT" value="0"/>
            <parameter id="FLUX_VALUE" value="0" units="mmol_per_gDW_per_hr"/>
          </listOfParameters>
        </kineticLaw>
      </reaction>
      <reaction id="R_NH4t" name="ammonia reversible transport">
        <listOfReactants>
          <speciesReference species="M_nh4_e"/>
        </listOfReactants>
        <listOfProducts>
          <speciesReference species="M_nh4_c"/>
        </listOfProducts>
        <kineticLaw>
          <math xmlns="http://www.w3.org/1998/Math/MathML">
            <ci> FLUX_VALUE </ci>
          </math>
          <listOfParameters>
            <parameter id="LOWER_BOUND" value="-100000" units="mmol_per_gDW_per_hr"/>
            <parameter id="UPPER_BOUND" value="100000" units="mmol_per_gDW_per_hr"/>
            <parameter id="OBJECTIVE_COEFFICIENT" value="0"/>
            <parameter id="FLUX_VALUE" value="0" units="mmol_per_gDW_per_hr"/>
          </listOfParameters>
        </kineticLaw>
      </reaction>
      <reaction id="R_NH4tm" name="NH3 mitochondrial transport">
        <listOfReactants>
          <speciesReference species="M_nh4_c"/>
        </listOfReactants>
        <listOfProducts>
          <speciesReference species="M_nh4_m"/>
        </listOfProducts>
        <kineticLaw>
          <math xmlns="http://www.w3.org/1998/Math/MathML">
            <ci> FLUX_VALUE </ci>
          </math>
          <listOfParameters>
            <parameter id="LOWER_BOUND" value="-100000" units="mmol_per_gDW_per_hr"/>
            <parameter id="UPPER_BOUND" value="100000" units="mmol_per_gDW_per_hr"/>
            <parameter id="OBJECTIVE_COEFFICIENT" value="0"/>
            <parameter id="FLUX_VALUE" value="0" units="mmol_per_gDW_per_hr"/>
          </listOfParameters>
        </kineticLaw>
      </reaction>
      <reaction id="R_NaKt" name="Na+/K+ exchanging ATPase" reversible="false">
        <listOfReactants>
          <speciesReference species="M_atp_c"/>
          <speciesReference species="M_h2o_c"/>
          <speciesReference species="M_na1_c" stoichiometry="3"/>
          <speciesReference species="M_k_e" stoichiometry="2"/>
        </listOfReactants>
        <listOfProducts>
          <speciesReference species="M_adp_c"/>
          <speciesReference species="M_h_c"/>
          <speciesReference species="M_k_c" stoichiometry="2"/>
          <speciesReference species="M_pi_c"/>
          <speciesReference species="M_na1_e" stoichiometry="3"/>
        </listOfProducts>
        <kineticLaw>
          <math xmlns="http://www.w3.org/1998/Math/MathML">
            <ci> FLUX_VALUE </ci>
          </math>
          <listOfParameters>
            <parameter id="LOWER_BOUND" value="0" units="mmol_per_gDW_per_hr"/>
            <parameter id="UPPER_BOUND" value="100000" units="mmol_per_gDW_per_hr"/>
            <parameter id="OBJECTIVE_COEFFICIENT" value="0"/>
            <parameter id="FLUX_VALUE" value="50000" units="mmol_per_gDW_per_hr"/>
          </listOfParameters>
        </kineticLaw>
      </reaction>
      <reaction id="R_O2t" name="o2 transport (diffusion)">
        <listOfReactants>
          <speciesReference species="M_o2_e"/>
        </listOfReactants>
        <listOfProducts>
          <speciesReference species="M_o2_c"/>
        </listOfProducts>
        <kineticLaw>
          <math xmlns="http://www.w3.org/1998/Math/MathML">
            <ci> FLUX_VALUE </ci>
          </math>
          <listOfParameters>
            <parameter id="LOWER_BOUND" value="-100000" units="mmol_per_gDW_per_hr"/>
            <parameter id="UPPER_BOUND" value="100000" units="mmol_per_gDW_per_hr"/>
            <parameter id="OBJECTIVE_COEFFICIENT" value="0"/>
            <parameter id="FLUX_VALUE" value="0" units="mmol_per_gDW_per_hr"/>
          </listOfParameters>
        </kineticLaw>
      </reaction>
      <reaction id="R_O2tm" name="O2 transport (diffusion)">
        <listOfReactants>
          <speciesReference species="M_o2_c"/>
        </listOfReactants>
        <listOfProducts>
          <speciesReference species="M_o2_m"/>
        </listOfProducts>
        <kineticLaw>
          <math xmlns="http://www.w3.org/1998/Math/MathML">
            <ci> FLUX_VALUE </ci>
          </math>
          <listOfParameters>
            <parameter id="LOWER_BOUND" value="-100000" units="mmol_per_gDW_per_hr"/>
            <parameter id="UPPER_BOUND" value="100000" units="mmol_per_gDW_per_hr"/>
            <parameter id="OBJECTIVE_COEFFICIENT" value="0"/>
            <parameter id="FLUX_VALUE" value="0" units="mmol_per_gDW_per_hr"/>
          </listOfParameters>
        </kineticLaw>
      </reaction>
      <reaction id="R_OCDCEAt" name="Octadecenoate (n-C18:1) transport in via uniport" reversible="false">
        <listOfReactants>
          <speciesReference species="M_ocdcea_e"/>
        </listOfReactants>
        <listOfProducts>
          <speciesReference species="M_ocdcea_c"/>
        </listOfProducts>
        <kineticLaw>
          <math xmlns="http://www.w3.org/1998/Math/MathML">
            <ci> FLUX_VALUE </ci>
          </math>
          <listOfParameters>
            <parameter id="LOWER_BOUND" value="0" units="mmol_per_gDW_per_hr"/>
            <parameter id="UPPER_BOUND" value="100000" units="mmol_per_gDW_per_hr"/>
            <parameter id="OBJECTIVE_COEFFICIENT" value="0"/>
            <parameter id="FLUX_VALUE" value="50000" units="mmol_per_gDW_per_hr"/>
          </listOfParameters>
        </kineticLaw>
      </reaction>
      <reaction id="R_OCOAT1m" name="3-oxoacid CoA-transferase">
        <listOfReactants>
          <speciesReference species="M_acac_m"/>
          <speciesReference species="M_succoa_m"/>
        </listOfReactants>
        <listOfProducts>
          <speciesReference species="M_aacoa_m"/>
          <speciesReference species="M_succ_m"/>
        </listOfProducts>
        <kineticLaw>
          <math xmlns="http://www.w3.org/1998/Math/MathML">
            <ci> FLUX_VALUE </ci>
          </math>
          <listOfParameters>
            <parameter id="LOWER_BOUND" value="-100000" units="mmol_per_gDW_per_hr"/>
            <parameter id="UPPER_BOUND" value="100000" units="mmol_per_gDW_per_hr"/>
            <parameter id="OBJECTIVE_COEFFICIENT" value="0"/>
            <parameter id="FLUX_VALUE" value="0" units="mmol_per_gDW_per_hr"/>
          </listOfParameters>
        </kineticLaw>
      </reaction>
      <reaction id="R_ORNTArm" name="ornithine transaminase reversible (m)">
        <listOfReactants>
          <speciesReference species="M_akg_m"/>
          <speciesReference species="M_orn_m"/>
        </listOfReactants>
        <listOfProducts>
          <speciesReference species="M_glu_L_m"/>
          <speciesReference species="M_glu5sa_m"/>
        </listOfProducts>
        <kineticLaw>
          <math xmlns="http://www.w3.org/1998/Math/MathML">
            <ci> FLUX_VALUE </ci>
          </math>
          <listOfParameters>
            <parameter id="LOWER_BOUND" value="-100000" units="mmol_per_gDW_per_hr"/>
            <parameter id="UPPER_BOUND" value="100000" units="mmol_per_gDW_per_hr"/>
            <parameter id="OBJECTIVE_COEFFICIENT" value="0"/>
            <parameter id="FLUX_VALUE" value="0" units="mmol_per_gDW_per_hr"/>
          </listOfParameters>
        </kineticLaw>
      </reaction>
      <reaction id="R_P5CDm" name="1-pyrroline-5-carboxylate dehydrogenase, mitochondrial" reversible="false">
        <listOfReactants>
          <speciesReference species="M_1pyr5c_m"/>
          <speciesReference species="M_h2o_m" stoichiometry="2"/>
          <speciesReference species="M_nad_m"/>
        </listOfReactants>
        <listOfProducts>
          <speciesReference species="M_glu_L_m"/>
          <speciesReference species="M_h_m"/>
          <speciesReference species="M_nadh_m"/>
        </listOfProducts>
        <kineticLaw>
          <math xmlns="http://www.w3.org/1998/Math/MathML">
            <ci> FLUX_VALUE </ci>
          </math>
          <listOfParameters>
            <parameter id="LOWER_BOUND" value="0" units="mmol_per_gDW_per_hr"/>
            <parameter id="UPPER_BOUND" value="100000" units="mmol_per_gDW_per_hr"/>
            <parameter id="OBJECTIVE_COEFFICIENT" value="0"/>
            <parameter id="FLUX_VALUE" value="50000" units="mmol_per_gDW_per_hr"/>
          </listOfParameters>
        </kineticLaw>
      </reaction>
      <reaction id="R_PCm" name="pyruvate carboxylase" reversible="false">
        <listOfReactants>
          <speciesReference species="M_atp_m"/>
          <speciesReference species="M_hco3_m"/>
          <speciesReference species="M_pyr_m"/>
        </listOfReactants>
        <listOfProducts>
          <speciesReference species="M_adp_m"/>
          <speciesReference species="M_h_m"/>
          <speciesReference species="M_oaa_m"/>
          <speciesReference species="M_pi_m"/>
        </listOfProducts>
        <kineticLaw>
          <math xmlns="http://www.w3.org/1998/Math/MathML">
            <ci> FLUX_VALUE </ci>
          </math>
          <listOfParameters>
            <parameter id="LOWER_BOUND" value="0" units="mmol_per_gDW_per_hr"/>
            <parameter id="UPPER_BOUND" value="100000" units="mmol_per_gDW_per_hr"/>
            <parameter id="OBJECTIVE_COEFFICIENT" value="0"/>
            <parameter id="FLUX_VALUE" value="50000" units="mmol_per_gDW_per_hr"/>
          </listOfParameters>
        </kineticLaw>
      </reaction>
      <reaction id="R_PDHm" name="pyruvate dehydrogenase" reversible="false">
        <listOfReactants>
          <speciesReference species="M_coa_m"/>
          <speciesReference species="M_nad_m"/>
          <speciesReference species="M_pyr_m"/>
        </listOfReactants>
        <listOfProducts>
          <speciesReference species="M_accoa_m"/>
          <speciesReference species="M_co2_m"/>
          <speciesReference species="M_nadh_m"/>
        </listOfProducts>
        <kineticLaw>
          <math xmlns="http://www.w3.org/1998/Math/MathML">
            <ci> FLUX_VALUE </ci>
          </math>
          <listOfParameters>
            <parameter id="LOWER_BOUND" value="0" units="mmol_per_gDW_per_hr"/>
            <parameter id="UPPER_BOUND" value="100000" units="mmol_per_gDW_per_hr"/>
            <parameter id="OBJECTIVE_COEFFICIENT" value="0"/>
            <parameter id="FLUX_VALUE" value="50000" units="mmol_per_gDW_per_hr"/>
          </listOfParameters>
        </kineticLaw>
      </reaction>
      <reaction id="R_PEPCKm" name="Phosphoenolpyruvate carboxykinase (GTP)" reversible="false">
        <listOfReactants>
          <speciesReference species="M_gtp_m"/>
          <speciesReference species="M_oaa_m"/>
        </listOfReactants>
        <listOfProducts>
          <speciesReference species="M_co2_m"/>
          <speciesReference species="M_gdp_m"/>
          <speciesReference species="M_pep_m"/>
        </listOfProducts>
        <kineticLaw>
          <math xmlns="http://www.w3.org/1998/Math/MathML">
            <ci> FLUX_VALUE </ci>
          </math>
          <listOfParameters>
            <parameter id="LOWER_BOUND" value="0" units="mmol_per_gDW_per_hr"/>
            <parameter id="UPPER_BOUND" value="100000" units="mmol_per_gDW_per_hr"/>
            <parameter id="OBJECTIVE_COEFFICIENT" value="0"/>
            <parameter id="FLUX_VALUE" value="50000" units="mmol_per_gDW_per_hr"/>
          </listOfParameters>
        </kineticLaw>
      </reaction>
      <reaction id="R_PFK" name="phosphofructokinase" reversible="false">
        <listOfReactants>
          <speciesReference species="M_atp_c"/>
          <speciesReference species="M_f6p_c"/>
        </listOfReactants>
        <listOfProducts>
          <speciesReference species="M_adp_c"/>
          <speciesReference species="M_fdp_c"/>
          <speciesReference species="M_h_c"/>
        </listOfProducts>
        <kineticLaw>
          <math xmlns="http://www.w3.org/1998/Math/MathML">
            <ci> FLUX_VALUE </ci>
          </math>
          <listOfParameters>
            <parameter id="LOWER_BOUND" value="0" units="mmol_per_gDW_per_hr"/>
            <parameter id="UPPER_BOUND" value="100000" units="mmol_per_gDW_per_hr"/>
            <parameter id="OBJECTIVE_COEFFICIENT" value="0"/>
            <parameter id="FLUX_VALUE" value="50000" units="mmol_per_gDW_per_hr"/>
          </listOfParameters>
        </kineticLaw>
      </reaction>
      <reaction id="R_PGI" name="glucose-6-phosphate isomerase">
        <listOfReactants>
          <speciesReference species="M_g6p_c"/>
        </listOfReactants>
        <listOfProducts>
          <speciesReference species="M_f6p_c"/>
        </listOfProducts>
        <kineticLaw>
          <math xmlns="http://www.w3.org/1998/Math/MathML">
            <ci> FLUX_VALUE </ci>
          </math>
          <listOfParameters>
            <parameter id="LOWER_BOUND" value="-100000" units="mmol_per_gDW_per_hr"/>
            <parameter id="UPPER_BOUND" value="100000" units="mmol_per_gDW_per_hr"/>
            <parameter id="OBJECTIVE_COEFFICIENT" value="0"/>
            <parameter id="FLUX_VALUE" value="0" units="mmol_per_gDW_per_hr"/>
          </listOfParameters>
        </kineticLaw>
      </reaction>
      <reaction id="R_PGK" name="phosphoglycerate kinase">
        <listOfReactants>
          <speciesReference species="M_3pg_c"/>
          <speciesReference species="M_atp_c"/>
        </listOfReactants>
        <listOfProducts>
          <speciesReference species="M_13dpg_c"/>
          <speciesReference species="M_adp_c"/>
        </listOfProducts>
        <kineticLaw>
          <math xmlns="http://www.w3.org/1998/Math/MathML">
            <ci> FLUX_VALUE </ci>
          </math>
          <listOfParameters>
            <parameter id="LOWER_BOUND" value="-100000" units="mmol_per_gDW_per_hr"/>
            <parameter id="UPPER_BOUND" value="100000" units="mmol_per_gDW_per_hr"/>
            <parameter id="OBJECTIVE_COEFFICIENT" value="0"/>
            <parameter id="FLUX_VALUE" value="0" units="mmol_per_gDW_per_hr"/>
          </listOfParameters>
        </kineticLaw>
      </reaction>
      <reaction id="R_PGL" name="6-phosphogluconolactonase" reversible="false">
        <listOfReactants>
          <speciesReference species="M_6pgl_c"/>
          <speciesReference species="M_h2o_c"/>
        </listOfReactants>
        <listOfProducts>
          <speciesReference species="M_6pgc_c"/>
          <speciesReference species="M_h_c"/>
        </listOfProducts>
        <kineticLaw>
          <math xmlns="http://www.w3.org/1998/Math/MathML">
            <ci> FLUX_VALUE </ci>
          </math>
          <listOfParameters>
            <parameter id="LOWER_BOUND" value="0" units="mmol_per_gDW_per_hr"/>
            <parameter id="UPPER_BOUND" value="100000" units="mmol_per_gDW_per_hr"/>
            <parameter id="OBJECTIVE_COEFFICIENT" value="0"/>
            <parameter id="FLUX_VALUE" value="50000" units="mmol_per_gDW_per_hr"/>
          </listOfParameters>
        </kineticLaw>
      </reaction>
      <reaction id="R_PGM" name="phosphoglycerate mutase">
        <listOfReactants>
          <speciesReference species="M_2pg_c"/>
        </listOfReactants>
        <listOfProducts>
          <speciesReference species="M_3pg_c"/>
        </listOfProducts>
        <kineticLaw>
          <math xmlns="http://www.w3.org/1998/Math/MathML">
            <ci> FLUX_VALUE </ci>
          </math>
          <listOfParameters>
            <parameter id="LOWER_BOUND" value="-100000" units="mmol_per_gDW_per_hr"/>
            <parameter id="UPPER_BOUND" value="100000" units="mmol_per_gDW_per_hr"/>
            <parameter id="OBJECTIVE_COEFFICIENT" value="0"/>
            <parameter id="FLUX_VALUE" value="0" units="mmol_per_gDW_per_hr"/>
          </listOfParameters>
        </kineticLaw>
      </reaction>
      <reaction id="R_PGMT" name="phosphoglucomutase">
        <listOfReactants>
          <speciesReference species="M_g1p_c"/>
        </listOfReactants>
        <listOfProducts>
          <speciesReference species="M_g6p_c"/>
        </listOfProducts>
        <kineticLaw>
          <math xmlns="http://www.w3.org/1998/Math/MathML">
            <ci> FLUX_VALUE </ci>
          </math>
          <listOfParameters>
            <parameter id="LOWER_BOUND" value="-100000" units="mmol_per_gDW_per_hr"/>
            <parameter id="UPPER_BOUND" value="100000" units="mmol_per_gDW_per_hr"/>
            <parameter id="OBJECTIVE_COEFFICIENT" value="0"/>
            <parameter id="FLUX_VALUE" value="0" units="mmol_per_gDW_per_hr"/>
          </listOfParameters>
        </kineticLaw>
      </reaction>
      <reaction id="R_PHETHPTOX" name="L-Phenylalanine,tetrahydrobiopterin:oxygen oxidoreductase (4-hydroxylating)" reversible="false">
        <listOfReactants>
          <speciesReference species="M_o2_c"/>
          <speciesReference species="M_phe_L_c"/>
          <speciesReference species="M_thbpt_c"/>
        </listOfReactants>
        <listOfProducts>
          <speciesReference species="M_dhbpt_c"/>
          <speciesReference species="M_h2o_c"/>
          <speciesReference species="M_tyr_L_c"/>
        </listOfProducts>
        <kineticLaw>
          <math xmlns="http://www.w3.org/1998/Math/MathML">
            <ci> FLUX_VALUE </ci>
          </math>
          <listOfParameters>
            <parameter id="LOWER_BOUND" value="0" units="mmol_per_gDW_per_hr"/>
            <parameter id="UPPER_BOUND" value="100000" units="mmol_per_gDW_per_hr"/>
            <parameter id="OBJECTIVE_COEFFICIENT" value="0"/>
            <parameter id="FLUX_VALUE" value="50000" units="mmol_per_gDW_per_hr"/>
          </listOfParameters>
        </kineticLaw>
      </reaction>
      <reaction id="R_PHEtec" name="L-phenylalanine transport via diffusion (extracellular to cytosol)">
        <listOfReactants>
          <speciesReference species="M_phe_L_e"/>
        </listOfReactants>
        <listOfProducts>
          <speciesReference species="M_phe_L_c"/>
        </listOfProducts>
        <kineticLaw>
          <math xmlns="http://www.w3.org/1998/Math/MathML">
            <ci> FLUX_VALUE </ci>
          </math>
          <listOfParameters>
            <parameter id="LOWER_BOUND" value="-100000" units="mmol_per_gDW_per_hr"/>
            <parameter id="UPPER_BOUND" value="100000" units="mmol_per_gDW_per_hr"/>
            <parameter id="OBJECTIVE_COEFFICIENT" value="0"/>
            <parameter id="FLUX_VALUE" value="0" units="mmol_per_gDW_per_hr"/>
          </listOfParameters>
        </kineticLaw>
      </reaction>
      <reaction id="R_PIt2m" name="phosphate transporter, mitochondrial">
        <listOfReactants>
          <speciesReference species="M_h_c"/>
          <speciesReference species="M_pi_c"/>
        </listOfReactants>
        <listOfProducts>
          <speciesReference species="M_h_m"/>
          <speciesReference species="M_pi_m"/>
        </listOfProducts>
        <kineticLaw>
          <math xmlns="http://www.w3.org/1998/Math/MathML">
            <ci> FLUX_VALUE </ci>
          </math>
          <listOfParameters>
            <parameter id="LOWER_BOUND" value="-100000" units="mmol_per_gDW_per_hr"/>
            <parameter id="UPPER_BOUND" value="100000" units="mmol_per_gDW_per_hr"/>
            <parameter id="OBJECTIVE_COEFFICIENT" value="0"/>
            <parameter id="FLUX_VALUE" value="0" units="mmol_per_gDW_per_hr"/>
          </listOfParameters>
        </kineticLaw>
      </reaction>
      <reaction id="R_PIt2r" name="phosphate reversible transport via symport">
        <listOfReactants>
          <speciesReference species="M_h_e"/>
          <speciesReference species="M_pi_e"/>
        </listOfReactants>
        <listOfProducts>
          <speciesReference species="M_h_c"/>
          <speciesReference species="M_pi_c"/>
        </listOfProducts>
        <kineticLaw>
          <math xmlns="http://www.w3.org/1998/Math/MathML">
            <ci> FLUX_VALUE </ci>
          </math>
          <listOfParameters>
            <parameter id="LOWER_BOUND" value="-100000" units="mmol_per_gDW_per_hr"/>
            <parameter id="UPPER_BOUND" value="100000" units="mmol_per_gDW_per_hr"/>
            <parameter id="OBJECTIVE_COEFFICIENT" value="0"/>
            <parameter id="FLUX_VALUE" value="0" units="mmol_per_gDW_per_hr"/>
          </listOfParameters>
        </kineticLaw>
      </reaction>
      <reaction id="R_PIt7" name="phosphate transport in/out via three Na+ symporter">
        <listOfReactants>
          <speciesReference species="M_na1_e" stoichiometry="3"/>
          <speciesReference species="M_pi_e"/>
        </listOfReactants>
        <listOfProducts>
          <speciesReference species="M_na1_c" stoichiometry="3"/>
          <speciesReference species="M_pi_c"/>
        </listOfProducts>
        <kineticLaw>
          <math xmlns="http://www.w3.org/1998/Math/MathML">
            <ci> FLUX_VALUE </ci>
          </math>
          <listOfParameters>
            <parameter id="LOWER_BOUND" value="-100000" units="mmol_per_gDW_per_hr"/>
            <parameter id="UPPER_BOUND" value="100000" units="mmol_per_gDW_per_hr"/>
            <parameter id="OBJECTIVE_COEFFICIENT" value="0"/>
            <parameter id="FLUX_VALUE" value="0" units="mmol_per_gDW_per_hr"/>
          </listOfParameters>
        </kineticLaw>
      </reaction>
      <reaction id="R_PPA" name="inorganic diphosphatase" reversible="false">
        <listOfReactants>
          <speciesReference species="M_h2o_c"/>
          <speciesReference species="M_ppi_c"/>
        </listOfReactants>
        <listOfProducts>
          <speciesReference species="M_h_c"/>
          <speciesReference species="M_pi_c" stoichiometry="2"/>
        </listOfProducts>
        <kineticLaw>
          <math xmlns="http://www.w3.org/1998/Math/MathML">
            <ci> FLUX_VALUE </ci>
          </math>
          <listOfParameters>
            <parameter id="LOWER_BOUND" value="0" units="mmol_per_gDW_per_hr"/>
            <parameter id="UPPER_BOUND" value="100000" units="mmol_per_gDW_per_hr"/>
            <parameter id="OBJECTIVE_COEFFICIENT" value="0"/>
            <parameter id="FLUX_VALUE" value="50000" units="mmol_per_gDW_per_hr"/>
          </listOfParameters>
        </kineticLaw>
      </reaction>
      <reaction id="R_PPKr" name="polyphosphate kinase">
        <listOfReactants>
          <speciesReference species="M_atp_c"/>
          <speciesReference species="M_pi_c"/>
        </listOfReactants>
        <listOfProducts>
          <speciesReference species="M_adp_c"/>
          <speciesReference species="M_ppi_c"/>
        </listOfProducts>
        <kineticLaw>
          <math xmlns="http://www.w3.org/1998/Math/MathML">
            <ci> FLUX_VALUE </ci>
          </math>
          <listOfParameters>
            <parameter id="LOWER_BOUND" value="-100000" units="mmol_per_gDW_per_hr"/>
            <parameter id="UPPER_BOUND" value="100000" units="mmol_per_gDW_per_hr"/>
            <parameter id="OBJECTIVE_COEFFICIENT" value="0"/>
            <parameter id="FLUX_VALUE" value="0" units="mmol_per_gDW_per_hr"/>
          </listOfParameters>
        </kineticLaw>
      </reaction>
      <reaction id="R_PRDX" name="Peroxidase (multiple substrates)" reversible="false">
        <listOfReactants>
          <speciesReference species="M_h2o2_c"/>
          <speciesReference species="M_meoh_c"/>
        </listOfReactants>
        <listOfProducts>
          <speciesReference species="M_fald_c"/>
          <speciesReference species="M_h2o_c" stoichiometry="2"/>
        </listOfProducts>
        <kineticLaw>
          <math xmlns="http://www.w3.org/1998/Math/MathML">
            <ci> FLUX_VALUE </ci>
          </math>
          <listOfParameters>
            <parameter id="LOWER_BOUND" value="0" units="mmol_per_gDW_per_hr"/>
            <parameter id="UPPER_BOUND" value="100000" units="mmol_per_gDW_per_hr"/>
            <parameter id="OBJECTIVE_COEFFICIENT" value="0"/>
            <parameter id="FLUX_VALUE" value="50000" units="mmol_per_gDW_per_hr"/>
          </listOfParameters>
        </kineticLaw>
      </reaction>
      <reaction id="R_PRO1xm" name="proline oxidase (NAD), mitochondrial" reversible="false">
        <listOfReactants>
          <speciesReference species="M_nad_m"/>
          <speciesReference species="M_pro_L_m"/>
        </listOfReactants>
        <listOfProducts>
          <speciesReference species="M_1pyr5c_m"/>
          <speciesReference species="M_h_m" stoichiometry="2"/>
          <speciesReference species="M_nadh_m"/>
        </listOfProducts>
        <kineticLaw>
          <math xmlns="http://www.w3.org/1998/Math/MathML">
            <ci> FLUX_VALUE </ci>
          </math>
          <listOfParameters>
            <parameter id="LOWER_BOUND" value="0" units="mmol_per_gDW_per_hr"/>
            <parameter id="UPPER_BOUND" value="100000" units="mmol_per_gDW_per_hr"/>
            <parameter id="OBJECTIVE_COEFFICIENT" value="0"/>
            <parameter id="FLUX_VALUE" value="50000" units="mmol_per_gDW_per_hr"/>
          </listOfParameters>
        </kineticLaw>
      </reaction>
      <reaction id="R_PROD2m" name="Proline dehydrogenase (m)" reversible="false">
        <listOfReactants>
          <speciesReference species="M_fad_m"/>
          <speciesReference species="M_pro_L_m"/>
        </listOfReactants>
        <listOfProducts>
          <speciesReference species="M_1pyr5c_m"/>
          <speciesReference species="M_fadh2_m"/>
          <speciesReference species="M_h_m"/>
        </listOfProducts>
        <kineticLaw>
          <math xmlns="http://www.w3.org/1998/Math/MathML">
            <ci> FLUX_VALUE </ci>
          </math>
          <listOfParameters>
            <parameter id="LOWER_BOUND" value="0" units="mmol_per_gDW_per_hr"/>
            <parameter id="UPPER_BOUND" value="100000" units="mmol_per_gDW_per_hr"/>
            <parameter id="OBJECTIVE_COEFFICIENT" value="0"/>
            <parameter id="FLUX_VALUE" value="50000" units="mmol_per_gDW_per_hr"/>
          </listOfParameters>
        </kineticLaw>
      </reaction>
      <reaction id="R_PROt5r" name="L-proline transport via diffusion">
        <listOfReactants>
          <speciesReference species="M_pro_L_e"/>
        </listOfReactants>
        <listOfProducts>
          <speciesReference species="M_pro_L_c"/>
        </listOfProducts>
        <kineticLaw>
          <math xmlns="http://www.w3.org/1998/Math/MathML">
            <ci> FLUX_VALUE </ci>
          </math>
          <listOfParameters>
            <parameter id="LOWER_BOUND" value="-100000" units="mmol_per_gDW_per_hr"/>
            <parameter id="UPPER_BOUND" value="100000" units="mmol_per_gDW_per_hr"/>
            <parameter id="OBJECTIVE_COEFFICIENT" value="0"/>
            <parameter id="FLUX_VALUE" value="0" units="mmol_per_gDW_per_hr"/>
          </listOfParameters>
        </kineticLaw>
      </reaction>
      <reaction id="R_PROtm" name="L-proline transport, mitochondrial">
        <listOfReactants>
          <speciesReference species="M_pro_L_c"/>
        </listOfReactants>
        <listOfProducts>
          <speciesReference species="M_pro_L_m"/>
        </listOfProducts>
        <kineticLaw>
          <math xmlns="http://www.w3.org/1998/Math/MathML">
            <ci> FLUX_VALUE </ci>
          </math>
          <listOfParameters>
            <parameter id="LOWER_BOUND" value="-100000" units="mmol_per_gDW_per_hr"/>
            <parameter id="UPPER_BOUND" value="100000" units="mmol_per_gDW_per_hr"/>
            <parameter id="OBJECTIVE_COEFFICIENT" value="0"/>
            <parameter id="FLUX_VALUE" value="0" units="mmol_per_gDW_per_hr"/>
          </listOfParameters>
        </kineticLaw>
      </reaction>
      <reaction id="R_PRPPS" name="phosphoribosylpyrophosphate synthetase">
        <listOfReactants>
          <speciesReference species="M_atp_c"/>
          <speciesReference species="M_r5p_c"/>
        </listOfReactants>
        <listOfProducts>
          <speciesReference species="M_amp_c"/>
          <speciesReference species="M_h_c"/>
          <speciesReference species="M_prpp_c"/>
        </listOfProducts>
        <kineticLaw>
          <math xmlns="http://www.w3.org/1998/Math/MathML">
            <ci> FLUX_VALUE </ci>
          </math>
          <listOfParameters>
            <parameter id="LOWER_BOUND" value="-100000" units="mmol_per_gDW_per_hr"/>
            <parameter id="UPPER_BOUND" value="100000" units="mmol_per_gDW_per_hr"/>
            <parameter id="OBJECTIVE_COEFFICIENT" value="0"/>
            <parameter id="FLUX_VALUE" value="0" units="mmol_per_gDW_per_hr"/>
          </listOfParameters>
        </kineticLaw>
      </reaction>
      <reaction id="R_PYK" name="pyruvate kinase" reversible="false">
        <listOfReactants>
          <speciesReference species="M_adp_c"/>
          <speciesReference species="M_h_c"/>
          <speciesReference species="M_pep_c"/>
        </listOfReactants>
        <listOfProducts>
          <speciesReference species="M_atp_c"/>
          <speciesReference species="M_pyr_c"/>
        </listOfProducts>
        <kineticLaw>
          <math xmlns="http://www.w3.org/1998/Math/MathML">
            <ci> FLUX_VALUE </ci>
          </math>
          <listOfParameters>
            <parameter id="LOWER_BOUND" value="0" units="mmol_per_gDW_per_hr"/>
            <parameter id="UPPER_BOUND" value="100000" units="mmol_per_gDW_per_hr"/>
            <parameter id="OBJECTIVE_COEFFICIENT" value="0"/>
            <parameter id="FLUX_VALUE" value="50000" units="mmol_per_gDW_per_hr"/>
          </listOfParameters>
        </kineticLaw>
      </reaction>
      <reaction id="R_PYRt2m" name="pyruvate mitochondrial transport via proton symport">
        <listOfReactants>
          <speciesReference species="M_h_c"/>
          <speciesReference species="M_pyr_c"/>
        </listOfReactants>
        <listOfProducts>
          <speciesReference species="M_h_m"/>
          <speciesReference species="M_pyr_m"/>
        </listOfProducts>
        <kineticLaw>
          <math xmlns="http://www.w3.org/1998/Math/MathML">
            <ci> FLUX_VALUE </ci>
          </math>
          <listOfParameters>
            <parameter id="LOWER_BOUND" value="-100000" units="mmol_per_gDW_per_hr"/>
            <parameter id="UPPER_BOUND" value="100000" units="mmol_per_gDW_per_hr"/>
            <parameter id="OBJECTIVE_COEFFICIENT" value="0"/>
            <parameter id="FLUX_VALUE" value="0" units="mmol_per_gDW_per_hr"/>
          </listOfParameters>
        </kineticLaw>
      </reaction>
      <reaction id="R_RBK" name="ribokinase" reversible="false">
        <listOfReactants>
          <speciesReference species="M_atp_c"/>
          <speciesReference species="M_rib_D_c"/>
        </listOfReactants>
        <listOfProducts>
          <speciesReference species="M_adp_c"/>
          <speciesReference species="M_h_c"/>
          <speciesReference species="M_r5p_c"/>
        </listOfProducts>
        <kineticLaw>
          <math xmlns="http://www.w3.org/1998/Math/MathML">
            <ci> FLUX_VALUE </ci>
          </math>
          <listOfParameters>
            <parameter id="LOWER_BOUND" value="0" units="mmol_per_gDW_per_hr"/>
            <parameter id="UPPER_BOUND" value="100000" units="mmol_per_gDW_per_hr"/>
            <parameter id="OBJECTIVE_COEFFICIENT" value="0"/>
            <parameter id="FLUX_VALUE" value="50000" units="mmol_per_gDW_per_hr"/>
          </listOfParameters>
        </kineticLaw>
      </reaction>
      <reaction id="R_RPE" name="ribulose 5-phosphate 3-epimerase">
        <listOfReactants>
          <speciesReference species="M_ru5p_D_c"/>
        </listOfReactants>
        <listOfProducts>
          <speciesReference species="M_xu5p_D_c"/>
        </listOfProducts>
        <kineticLaw>
          <math xmlns="http://www.w3.org/1998/Math/MathML">
            <ci> FLUX_VALUE </ci>
          </math>
          <listOfParameters>
            <parameter id="LOWER_BOUND" value="-100000" units="mmol_per_gDW_per_hr"/>
            <parameter id="UPPER_BOUND" value="100000" units="mmol_per_gDW_per_hr"/>
            <parameter id="OBJECTIVE_COEFFICIENT" value="0"/>
            <parameter id="FLUX_VALUE" value="0" units="mmol_per_gDW_per_hr"/>
          </listOfParameters>
        </kineticLaw>
      </reaction>
      <reaction id="R_SBTD_D2" name="D-sorbitol dehydrogenase (D-fructose producing)" reversible="false">
        <listOfReactants>
          <speciesReference species="M_nad_c"/>
          <speciesReference species="M_sbt_D_c"/>
        </listOfReactants>
        <listOfProducts>
          <speciesReference species="M_fru_c"/>
          <speciesReference species="M_h_c"/>
          <speciesReference species="M_nadh_c"/>
        </listOfProducts>
        <kineticLaw>
          <math xmlns="http://www.w3.org/1998/Math/MathML">
            <ci> FLUX_VALUE </ci>
          </math>
          <listOfParameters>
            <parameter id="LOWER_BOUND" value="0" units="mmol_per_gDW_per_hr"/>
            <parameter id="UPPER_BOUND" value="100000" units="mmol_per_gDW_per_hr"/>
            <parameter id="OBJECTIVE_COEFFICIENT" value="0"/>
            <parameter id="FLUX_VALUE" value="50000" units="mmol_per_gDW_per_hr"/>
          </listOfParameters>
        </kineticLaw>
      </reaction>
      <reaction id="R_SPODMm" name="superoxide dismutase" reversible="false">
        <listOfReactants>
          <speciesReference species="M_h_m" stoichiometry="2"/>
          <speciesReference species="M_o2s_m" stoichiometry="2"/>
        </listOfReactants>
        <listOfProducts>
          <speciesReference species="M_h2o2_m"/>
          <speciesReference species="M_o2_m"/>
        </listOfProducts>
        <kineticLaw>
          <math xmlns="http://www.w3.org/1998/Math/MathML">
            <ci> FLUX_VALUE </ci>
          </math>
          <listOfParameters>
            <parameter id="LOWER_BOUND" value="0" units="mmol_per_gDW_per_hr"/>
            <parameter id="UPPER_BOUND" value="100000" units="mmol_per_gDW_per_hr"/>
            <parameter id="OBJECTIVE_COEFFICIENT" value="0"/>
            <parameter id="FLUX_VALUE" value="50000" units="mmol_per_gDW_per_hr"/>
          </listOfParameters>
        </kineticLaw>
      </reaction>
      <reaction id="R_SSALxm" name="succinate-semialdehyde dehydrogenase (NAD) reversible (mitochondrial)" reversible="false">
        <listOfReactants>
          <speciesReference species="M_h2o_m"/>
          <speciesReference species="M_nad_m"/>
          <speciesReference species="M_sucsal_m"/>
        </listOfReactants>
        <listOfProducts>
          <speciesReference species="M_h_m" stoichiometry="2"/>
          <speciesReference species="M_nadh_m"/>
          <speciesReference species="M_succ_m"/>
        </listOfProducts>
        <kineticLaw>
          <math xmlns="http://www.w3.org/1998/Math/MathML">
            <ci> FLUX_VALUE </ci>
          </math>
          <listOfParameters>
            <parameter id="LOWER_BOUND" value="0" units="mmol_per_gDW_per_hr"/>
            <parameter id="UPPER_BOUND" value="100000" units="mmol_per_gDW_per_hr"/>
            <parameter id="OBJECTIVE_COEFFICIENT" value="0"/>
            <parameter id="FLUX_VALUE" value="50000" units="mmol_per_gDW_per_hr"/>
          </listOfParameters>
        </kineticLaw>
      </reaction>
      <reaction id="R_SUCD1m" name="succinate dehydrogenase">
        <listOfReactants>
          <speciesReference species="M_fad_m"/>
          <speciesReference species="M_succ_m"/>
        </listOfReactants>
        <listOfProducts>
          <speciesReference species="M_fadh2_m"/>
          <speciesReference species="M_fum_m"/>
        </listOfProducts>
        <kineticLaw>
          <math xmlns="http://www.w3.org/1998/Math/MathML">
            <ci> FLUX_VALUE </ci>
          </math>
          <listOfParameters>
            <parameter id="LOWER_BOUND" value="-100000" units="mmol_per_gDW_per_hr"/>
            <parameter id="UPPER_BOUND" value="100000" units="mmol_per_gDW_per_hr"/>
            <parameter id="OBJECTIVE_COEFFICIENT" value="0"/>
            <parameter id="FLUX_VALUE" value="0" units="mmol_per_gDW_per_hr"/>
          </listOfParameters>
        </kineticLaw>
      </reaction>
      <reaction id="R_SUCD3_u8m" name="succinate dehydrogenase (ubiquinone-8), mitochondrial">
        <listOfReactants>
          <speciesReference species="M_fadh2_m"/>
          <speciesReference species="M_q8_m"/>
        </listOfReactants>
        <listOfProducts>
          <speciesReference species="M_fad_m"/>
          <speciesReference species="M_q8h2_m"/>
        </listOfProducts>
        <kineticLaw>
          <math xmlns="http://www.w3.org/1998/Math/MathML">
            <ci> FLUX_VALUE </ci>
          </math>
          <listOfParameters>
            <parameter id="LOWER_BOUND" value="-100000" units="mmol_per_gDW_per_hr"/>
            <parameter id="UPPER_BOUND" value="100000" units="mmol_per_gDW_per_hr"/>
            <parameter id="OBJECTIVE_COEFFICIENT" value="0"/>
            <parameter id="FLUX_VALUE" value="0" units="mmol_per_gDW_per_hr"/>
          </listOfParameters>
        </kineticLaw>
      </reaction>
      <reaction id="R_SUCOASm" name="Succinate--CoA ligase (ADP-forming)">
        <listOfReactants>
          <speciesReference species="M_atp_m"/>
          <speciesReference species="M_coa_m"/>
          <speciesReference species="M_succ_m"/>
        </listOfReactants>
        <listOfProducts>
          <speciesReference species="M_adp_m"/>
          <speciesReference species="M_pi_m"/>
          <speciesReference species="M_succoa_m"/>
        </listOfProducts>
        <kineticLaw>
          <math xmlns="http://www.w3.org/1998/Math/MathML">
            <ci> FLUX_VALUE </ci>
          </math>
          <listOfParameters>
            <parameter id="LOWER_BOUND" value="-100000" units="mmol_per_gDW_per_hr"/>
            <parameter id="UPPER_BOUND" value="100000" units="mmol_per_gDW_per_hr"/>
            <parameter id="OBJECTIVE_COEFFICIENT" value="0"/>
            <parameter id="FLUX_VALUE" value="0" units="mmol_per_gDW_per_hr"/>
          </listOfParameters>
        </kineticLaw>
      </reaction>
      <reaction id="R_TALA" name="transaldolase">
        <listOfReactants>
          <speciesReference species="M_g3p_c"/>
          <speciesReference species="M_s7p_c"/>
        </listOfReactants>
        <listOfProducts>
          <speciesReference species="M_e4p_c"/>
          <speciesReference species="M_f6p_c"/>
        </listOfProducts>
        <kineticLaw>
          <math xmlns="http://www.w3.org/1998/Math/MathML">
            <ci> FLUX_VALUE </ci>
          </math>
          <listOfParameters>
            <parameter id="LOWER_BOUND" value="-100000" units="mmol_per_gDW_per_hr"/>
            <parameter id="UPPER_BOUND" value="100000" units="mmol_per_gDW_per_hr"/>
            <parameter id="OBJECTIVE_COEFFICIENT" value="0"/>
            <parameter id="FLUX_VALUE" value="0" units="mmol_per_gDW_per_hr"/>
          </listOfParameters>
        </kineticLaw>
      </reaction>
      <reaction id="R_TKT1" name="transketolase">
        <listOfReactants>
          <speciesReference species="M_r5p_c"/>
          <speciesReference species="M_xu5p_D_c"/>
        </listOfReactants>
        <listOfProducts>
          <speciesReference species="M_g3p_c"/>
          <speciesReference species="M_s7p_c"/>
        </listOfProducts>
        <kineticLaw>
          <math xmlns="http://www.w3.org/1998/Math/MathML">
            <ci> FLUX_VALUE </ci>
          </math>
          <listOfParameters>
            <parameter id="LOWER_BOUND" value="-100000" units="mmol_per_gDW_per_hr"/>
            <parameter id="UPPER_BOUND" value="100000" units="mmol_per_gDW_per_hr"/>
            <parameter id="OBJECTIVE_COEFFICIENT" value="0"/>
            <parameter id="FLUX_VALUE" value="0" units="mmol_per_gDW_per_hr"/>
          </listOfParameters>
        </kineticLaw>
      </reaction>
      <reaction id="R_TKT2" name="transketolase">
        <listOfReactants>
          <speciesReference species="M_e4p_c"/>
          <speciesReference species="M_xu5p_D_c"/>
        </listOfReactants>
        <listOfProducts>
          <speciesReference species="M_f6p_c"/>
          <speciesReference species="M_g3p_c"/>
        </listOfProducts>
        <kineticLaw>
          <math xmlns="http://www.w3.org/1998/Math/MathML">
            <ci> FLUX_VALUE </ci>
          </math>
          <listOfParameters>
            <parameter id="LOWER_BOUND" value="-100000" units="mmol_per_gDW_per_hr"/>
            <parameter id="UPPER_BOUND" value="100000" units="mmol_per_gDW_per_hr"/>
            <parameter id="OBJECTIVE_COEFFICIENT" value="0"/>
            <parameter id="FLUX_VALUE" value="0" units="mmol_per_gDW_per_hr"/>
          </listOfParameters>
        </kineticLaw>
      </reaction>
      <reaction id="R_TPI" name="triose-phosphate isomerase">
        <listOfReactants>
          <speciesReference species="M_dhap_c"/>
        </listOfReactants>
        <listOfProducts>
          <speciesReference species="M_g3p_c"/>
        </listOfProducts>
        <kineticLaw>
          <math xmlns="http://www.w3.org/1998/Math/MathML">
            <ci> FLUX_VALUE </ci>
          </math>
          <listOfParameters>
            <parameter id="LOWER_BOUND" value="-100000" units="mmol_per_gDW_per_hr"/>
            <parameter id="UPPER_BOUND" value="100000" units="mmol_per_gDW_per_hr"/>
            <parameter id="OBJECTIVE_COEFFICIENT" value="0"/>
            <parameter id="FLUX_VALUE" value="0" units="mmol_per_gDW_per_hr"/>
          </listOfParameters>
        </kineticLaw>
      </reaction>
      <reaction id="R_TRE6PP" name="trehalose-phosphatase" reversible="false">
        <listOfReactants>
          <speciesReference species="M_h2o_c"/>
          <speciesReference species="M_tre6p_c"/>
        </listOfReactants>
        <listOfProducts>
          <speciesReference species="M_pi_c"/>
          <speciesReference species="M_tre_c"/>
        </listOfProducts>
        <kineticLaw>
          <math xmlns="http://www.w3.org/1998/Math/MathML">
            <ci> FLUX_VALUE </ci>
          </math>
          <listOfParameters>
            <parameter id="LOWER_BOUND" value="0" units="mmol_per_gDW_per_hr"/>
            <parameter id="UPPER_BOUND" value="100000" units="mmol_per_gDW_per_hr"/>
            <parameter id="OBJECTIVE_COEFFICIENT" value="0"/>
            <parameter id="FLUX_VALUE" value="50000" units="mmol_per_gDW_per_hr"/>
          </listOfParameters>
        </kineticLaw>
      </reaction>
      <reaction id="R_TRE6PSr" name="alpha,alpha-trehalose-phosphate synthase (UDP-forming)">
        <listOfReactants>
          <speciesReference species="M_g6p_c"/>
          <speciesReference species="M_udpg_c"/>
        </listOfReactants>
        <listOfProducts>
          <speciesReference species="M_h_c"/>
          <speciesReference species="M_tre6p_c"/>
          <speciesReference species="M_udp_c"/>
        </listOfProducts>
        <kineticLaw>
          <math xmlns="http://www.w3.org/1998/Math/MathML">
            <ci> FLUX_VALUE </ci>
          </math>
          <listOfParameters>
            <parameter id="LOWER_BOUND" value="-100000" units="mmol_per_gDW_per_hr"/>
            <parameter id="UPPER_BOUND" value="100000" units="mmol_per_gDW_per_hr"/>
            <parameter id="OBJECTIVE_COEFFICIENT" value="0"/>
            <parameter id="FLUX_VALUE" value="0" units="mmol_per_gDW_per_hr"/>
          </listOfParameters>
        </kineticLaw>
      </reaction>
      <reaction id="R_TREH" name="alpha,alpha-trehalase" reversible="false">
        <listOfReactants>
          <speciesReference species="M_h2o_c"/>
          <speciesReference species="M_tre_c"/>
        </listOfReactants>
        <listOfProducts>
          <speciesReference species="M_glc_D_c" stoichiometry="2"/>
        </listOfProducts>
        <kineticLaw>
          <math xmlns="http://www.w3.org/1998/Math/MathML">
            <ci> FLUX_VALUE </ci>
          </math>
          <listOfParameters>
            <parameter id="LOWER_BOUND" value="0" units="mmol_per_gDW_per_hr"/>
            <parameter id="UPPER_BOUND" value="100000" units="mmol_per_gDW_per_hr"/>
            <parameter id="OBJECTIVE_COEFFICIENT" value="0"/>
            <parameter id="FLUX_VALUE" value="50000" units="mmol_per_gDW_per_hr"/>
          </listOfParameters>
        </kineticLaw>
      </reaction>
      <reaction id="R_TREt2" name="trehalose transport in via proton symporter" reversible="false">
        <listOfReactants>
          <speciesReference species="M_h_e"/>
          <speciesReference species="M_tre_e"/>
        </listOfReactants>
        <listOfProducts>
          <speciesReference species="M_h_c"/>
          <speciesReference species="M_tre_c"/>
        </listOfProducts>
        <kineticLaw>
          <math xmlns="http://www.w3.org/1998/Math/MathML">
            <ci> FLUX_VALUE </ci>
          </math>
          <listOfParameters>
            <parameter id="LOWER_BOUND" value="0" units="mmol_per_gDW_per_hr"/>
            <parameter id="UPPER_BOUND" value="100000" units="mmol_per_gDW_per_hr"/>
            <parameter id="OBJECTIVE_COEFFICIENT" value="0"/>
            <parameter id="FLUX_VALUE" value="50000" units="mmol_per_gDW_per_hr"/>
          </listOfParameters>
        </kineticLaw>
      </reaction>
      <reaction id="R_TRPHYDRO1" name="L-Tryptophan,tetrahydrobiopterin:oxygen oxidoreductase (5-hydroxylating)" reversible="false">
        <listOfReactants>
          <speciesReference species="M_o2_c"/>
          <speciesReference species="M_thbpt_c"/>
          <speciesReference species="M_trp_L_c"/>
        </listOfReactants>
        <listOfProducts>
          <speciesReference species="M_5htrp_c"/>
          <speciesReference species="M_dhbpt_c"/>
          <speciesReference species="M_h2o_c"/>
        </listOfProducts>
        <kineticLaw>
          <math xmlns="http://www.w3.org/1998/Math/MathML">
            <ci> FLUX_VALUE </ci>
          </math>
          <listOfParameters>
            <parameter id="LOWER_BOUND" value="0" units="mmol_per_gDW_per_hr"/>
            <parameter id="UPPER_BOUND" value="100000" units="mmol_per_gDW_per_hr"/>
            <parameter id="OBJECTIVE_COEFFICIENT" value="0"/>
            <parameter id="FLUX_VALUE" value="50000" units="mmol_per_gDW_per_hr"/>
          </listOfParameters>
        </kineticLaw>
      </reaction>
      <reaction id="R_TYRTA" name="tyrosine transaminase">
        <listOfReactants>
          <speciesReference species="M_akg_c"/>
          <speciesReference species="M_tyr_L_c"/>
        </listOfReactants>
        <listOfProducts>
          <speciesReference species="M_34hpp_c"/>
          <speciesReference species="M_glu_L_c"/>
        </listOfProducts>
        <kineticLaw>
          <math xmlns="http://www.w3.org/1998/Math/MathML">
            <ci> FLUX_VALUE </ci>
          </math>
          <listOfParameters>
            <parameter id="LOWER_BOUND" value="-100000" units="mmol_per_gDW_per_hr"/>
            <parameter id="UPPER_BOUND" value="100000" units="mmol_per_gDW_per_hr"/>
            <parameter id="OBJECTIVE_COEFFICIENT" value="0"/>
            <parameter id="FLUX_VALUE" value="0" units="mmol_per_gDW_per_hr"/>
          </listOfParameters>
        </kineticLaw>
      </reaction>
      <reaction id="R_TYRt" name="L-tyrosine transport">
        <listOfReactants>
          <speciesReference species="M_tyr_L_e"/>
        </listOfReactants>
        <listOfProducts>
          <speciesReference species="M_tyr_L_c"/>
        </listOfProducts>
        <kineticLaw>
          <math xmlns="http://www.w3.org/1998/Math/MathML">
            <ci> FLUX_VALUE </ci>
          </math>
          <listOfParameters>
            <parameter id="LOWER_BOUND" value="-100000" units="mmol_per_gDW_per_hr"/>
            <parameter id="UPPER_BOUND" value="100000" units="mmol_per_gDW_per_hr"/>
            <parameter id="OBJECTIVE_COEFFICIENT" value="0"/>
            <parameter id="FLUX_VALUE" value="0" units="mmol_per_gDW_per_hr"/>
          </listOfParameters>
        </kineticLaw>
      </reaction>
    </listOfReactions>
  </model>
</sbml>
