# Supplementary material for: Metabolism as means for hypoxia adaptation: metabolic profiling and flux balance analysis
Source: BMC Syst Biol. 2009 Sep 9;3:91. doi: 10.1186/1752-0509-3-91 (PMC2749811; doi:10.1186/1752-0509-3-91)
Supplement: Additional file 4 — Matlab scripts. M-files for normalization and principal component analysis of metabolite profiles, and for running and visualizing simulations, are provided in the zipped file "m-files.zip". Model files suitable for Matlab import are included. The COBRA Toolbox version 1.3.3 is required. The top-level script for the analysis is named "adapted_analysis.m." These scripts have not been tested for distribution and are provided without support for informational purposes only. [file 1752-0509-3-91-S4.zip]

Archive with 14 entries (14 files):
- adapted_analysis.m
- barweb.m
- normalize_nmr.m
- pca_nmr.m
- plot_nmr.m
- preprocess_nmr.m
- xticks.m
- rrefs.m
- Dros V1 simplified/v1 simple.met
- Dros V1 simplified/v1 simple.rxn
- Dros V1 simplified/v1 simple.sto
- fba_sensitivity.m
- init_labels.m
- model_nmr.m
