# Supplementary material for: Metabolism as means for hypoxia adaptation: metabolic profiling and flux balance analysis
Source: BMC Syst Biol. 2009 Sep 9;3:91. doi: 10.1186/1752-0509-3-91 (PMC2749811; doi:10.1186/1752-0509-3-91)
Supplement: Additional file 4 — Matlab scripts. M-files for normalization and principal component analysis of metabolite profiles, and for running and visualizing simulations, are provided in the zipped file "m-files.zip". Model files suitable for Matlab import are included. The COBRA Toolbox version 1.3.3 is required. The top-level script for the analysis is named "adapted_analysis.m." These scripts have not been tested for distribution and are provided without support for informational purposes only. [file 1752-0509-3-91-S4.zip › adapted_analysis.m]

%% Load and preprocess data
clear all
data_file = 'C:/documents and settings/jake/my documents/projects/phd projects/Haddad adapted flies/matlab/raw NMR and bradford.mat';
load(data_file);
norm_method = 'both';
met_scale = 1;
preprocess_nmr


%% ~~~~~~~~~~~~~~~~~ Set up group comparisons ~~~~~~~~~~~~~~~~~~~~~~~~~~~~~
% 
group_list = 1:14; group_str = 'Compare all';
% group_list = [1 2 4 5 6 8 10 11 12 13 14]; group_str = 'Compare all except female severe';
% % group_list = [1 2 3 7 8 9 10]; group_str = 'Compare all female';
% group_list = [4 5 6 11 12 13 14]; group_str = 'Compare all male';
% % group_list = [1 2 3 4 5 6]; group_str = 'All naive';
% % group_list = [7 8 9 10 11 12 13 14]; group_str = 'All adapted';
% % group_list = [1 2 3]; group_str = 'Naive hypoxic concentration profiles (female)';
% % figure; plot_nmr; 
% % group_list = [4 5 6]; group_str = 'Naive hypoxic concentration profiles (male)';
% % figure; plot_nmr; 
% % group_list = [8 10 7 9]; group_str = 'Adapted hypoxic concentration profiles(female)';
% % figure; plot_nmr; 
% % group_list = [12 14 11 13]; group_str = 'Adapted hypoxic concentration profiles(male)';
% % figure; plot_nmr; 
% % group_list = [1 7 8]; group_str = 'Steady state concentration profiles (female)';
% % group_list = [4 11 12]; group_str = 'Steady state concentration profiles (male)';
% % group_list = [1 7 8 4 11 12]; group_str = 'Steady state concentration profiles';
% % group_list = [11 13 12 14]; group_str = 'Adapted hypoxic concentration profiles(male)';
% % group_list = [1 3 4 6 7 9 11 13]; group_str = 'Compare severe hypoxic responses';
% % group_list = [1 3 4 6 7 9 11 13]; group_str = 'Severe hypoxic responses';
% % group_list = [1 2 4 5 8 10 12 14]; group_str = 'Mild hypoxic responses';
% % group_list = [7 11 9 13]; group_str = 'Compare M and F Adapted (recent experiments)';
% 
% flux_list = [1 2;1 3;4 5;4 6;8 10;7 9;12 14;11 13];
% flux_str = {'Naive 4h 4% (female)';
%               'Naive 4h 0.5% (female)';
%               'Naive 4h 4% (male)';
%               'Naive 4h 0.5% (male)';
%               'Adapted 4 -> 0.5% (female)';
%               'Adapted 20 -> 0.5% (female)';
%               'Adapted 4 -> 0.5% (male)';
%               'Adapted 20 -> 0.5% (male)'};
% 
% Males only
flux_list = [4 5;4 6;12 14;11 13];
flux_str = {'Naive 20% -> 4%';
            'Naive 20% -> 0.5%';
            'Adapted 4% -> 0.5%';
            'Adapted 20% -> 0.5%'};
          
% order of flux list for plotting
% group_order = [1 3 2 4 5 7 6 8];
group_order = [1 2 3];

colors = {'b','r','b','r','c','m','c','m'};

%% ~~~~~~~~~~~~~~~~  PCA and bar graphs ~~~~~~~~~~~~~~~~~~~~~~~~~~~~~~~~~~~~
% 
pca_nmr
% % plot_nmr
% 
% %% Plot biochem data (haddad).  Data is stored in haddad NMR mat file
% % biochem_mets = {'Glycogen','Glucose','Trehalose'};
% % barweb([mean(biochem{1}([1 3],:)')' mean(biochem{2}([1 3],:)')'],(1/sqrt(3))*[std(biochem{1}([1 3],:)')' std(biochem{2}([1 3],:)')'])
% % set(gca,'XTickLabel',biochem_mets([1 3]))
% % ylabel('Concentration (umol/mg protein)')
% % legend('Naive','Adapted')
% % title('Carbohydrate reserves (female)')
% 
% 
% 
%% ~~~~~~~~~~~~~~~ Run Simulations  ~~~~~~~~~~~~~~~~~~~~~~~~~~~~~~~~~~
% 
% % Get modeling results with NMR flux approximations 
% %  Input:  model, flux_list, flux_str, labels from init_labels
% %  Output: all_X (contains fluxes), all_SE (contains standard errors)
% 
% % Load and run simulations
if exist('model') ~= 1
    bound = 100000;
    warning off
    initCobraToolbox
    warning on
    model_file = 'c:\documents and settings\jake\my documents\projects\phd projects\reconstruction\models\dros V1 simplified\V1 simple';
    model = readCbModel(model_file,bound,'SimPheny');
end
init_labels
 
n_o2_points = 100;
o2_range = linspace(0,10,n_o2_points);
n_sim = 100; % number of simulations PER O2 level

verbose = 0;
model_nmr
% 
% % Fix annoying negative direction of certain rxns
neg_rxns = [pgm,pgk,sucoas];
all_X(:,neg_rxns,:) = -all_X(:,neg_rxns,:);

% % % Save or load data. all_X is flux, all_E is standard error.  Dim 1 is
% % % groups, dim 2 is metabolites, dim 3 is o2 uptake.
% sim_file = 'C:/documents and settings/jake/my documents/projects/phd projects/Haddad adapted flies/matlab/simulation results.mat';
% save(sim_file,'all_X','all_E');
% load(sim_file);

% 
%% ~~~~~~~~~~~~~~~~~~~ Plot simulations over range of O2 ~~~~~~~~~~~~~~~~~~
% 
% 
% % % % % Plot ATP v O2 for all groups
% % figure
% % colormap jet
% % plot(o2_range,squeeze(all_X(group_order,atp,:)));legend(flux_str(group_order))
% % 
% % % Add plot of purely aerobic ATP
% % hold on
% % aerobic_atp = o2_range*33/6; 
% % aerobic_glc = o2_range/6;
% % plot(o2_range,aerobic_atp,'g--')
% % hold off
% 
% % % % Bar graph of ATP production minus purely aerobic
% % % diff_atp = [];
% % % for i = 1:8
% % %     diff_atp(i,:) = all_X(:,atp,:) - aerobic_atp;
% % % end
% % % figure
% % % bar(diff_atp(:,100))

% 
% 

%% ~~~~~ Extract a single flux distribution by min o2, eq o2, atp, etc.
% 
% % % % Find min o2 consumption, min aerobic o2 consumption, and indices of
% % % % equivalent ATP production
min_o2 = [];
min_o2_X = [];
min_o2_E = [];
min_o2_conf = [];
min_aer = [];
min_aer_X = [];
eq_atp_X = [];
eq_atp_E = [];
all_atp_inds = [];
for flux_ind = 1:length(flux_list);
    
    % % Take flux distribution at minimum point of transition to aerobic
    drv_atp = squeeze(all_X(flux_ind,atp,2:end) - all_X(flux_ind,atp,1:end-1))';
    drv_o2 = o2_range(2:end)-o2_range(1:end-1);
    atp_per_o2 = drv_atp./drv_o2;
    aerobic_atp_per_o2 = 33/6;
    tol = .1;
    aer_inds = find(abs(atp_per_o2-aerobic_atp_per_o2) < tol);
    if length(aer_inds) == 0
        min_aer(flux_ind) = 1;
    else
        min_aer(flux_ind) = aer_inds(1);
    end
    min_aer_X(flux_ind,:) = squeeze(all_X(flux_ind,:,min_aer(flux_ind)));
    min_aer_E(flux_ind,:) = squeeze(all_E(flux_ind,:,min_aer(flux_ind)));
    
    % % Take flux distributions just above minimum feasible O2 for each
    min_inds = find(all_X(flux_ind,atp,:));
    if length(min_inds) == 0
        min_o2(flux_ind) = 1;
    else
        min_o2(flux_ind) = min_inds(3);
    end
    min_o2_X(flux_ind,:) = squeeze(all_X(flux_ind,:,min_o2(flux_ind)));
    min_o2_E(flux_ind,:) = squeeze(all_E(flux_ind,:,min_o2(flux_ind)));
    
    % % Find 95% confidence for minimum feasible O2
    above_5p_feasible = find(all_n_sol(flux_ind,:) > .05*n_sim);
    above_50p_feasible = find(all_n_sol(flux_ind,:) > .5*n_sim);
    below_95p_feasible = find(all_n_sol(flux_ind,:) < .95*n_sim);
    min_o2_lower = above_5p_feasible(1);
    min_o2_mid = above_50p_feasible(1);
    min_o2_upper = below_95p_feasible(end);
    min_o2_conf(flux_ind,:) = o2_range([min_o2_lower min_o2_mid min_o2_upper]);
    
    % % Take flux distributions at common atp level
    atp_level = 1000;
    [atp_err atp_ind] = min(abs(squeeze(all_X(flux_ind,atp,:)) - atp_level));
    all_atp_inds(flux_ind) = atp_ind;
    eq_atp_X(flux_ind,:) = squeeze(all_X(flux_ind,:,atp_ind));
    eq_atp_E(flux_ind,:) = squeeze(all_E(flux_ind,:,atp_ind));
    
end

% % % % Find minimal equivalent glycogen uptake, all_X at that level
min_glcgn = min(min_o2_X(:,glcgn));
eq_glcgn = [];
eq_glcgn_X = [];
for flux_ind = 1:length(flux_list)
    glcgn_inds = find(squeeze(all_X(flux_ind,glcgn,:)) < min_glcgn);
    if length(glcgn_inds) == 0
        eq_glcgn(flux_ind) = 1;
    else
        eq_glcgn(flux_ind) = glcgn_inds(1);
    end
    eq_glcgn_X(flux_ind,:) = all_X(flux_ind,:,eq_glcgn(flux_ind));
end
% 
% 

%% Choose comparison method for plotting

% % Compare at common O2
o2_ind = min(find(mean(all_n_sol) == n_sim)); % minimum index where all groups have every solution feasible
% o2_ind = 49; % Min feasible for Naive mild/severe and Adapted mild, o2 = [0:100:10]
compare_X = squeeze(all_X(:,:,o2_ind));
compare_E = squeeze(all_E(:,:,o2_ind));
compare_V = squeeze(all_V(:,:,:,o2_ind));
%OR 
% % Compare at minimum O2 for each group
% compare_X = min_o2_X;
% compare_E = min_o2_E;
%OR 
% % Compare at minimum of aerobic portion of atp/o2 curve
% compare_X = min_aer_X;
% compare_E = min_aer_E;
%OR 
% % Compare at equal glycogen uptake
% compare_X = eq_glcgn_X;
%OR 
% % Compare at equal atp
% compare_X = eq_atp_X;
% compare_E = eq_atp_E;

%% ~~~~~~~~~~~~~~~ Simulation Plots and stats (single solution comparisons)~~~~~~~~~


% % Minimum feasible O2: confidence intervals
% errbar_x = 1:length(flux_list(group_order));
% errbar_y = min_o2_conf(group_order,2);
% errbar_L = min_o2_conf(group_order,2) - min_o2_conf(group_order,1);
% errbar_U = min_o2_conf(group_order,3) - min_o2_conf(group_order,2);
% errorbar(errbar_x,errbar_y,errbar_L,errbar_U);
% set(gca,'YLim',[0,10])


% % % Bar graph of absolute minimum feasible O2 flux (no errorbars)
% figure
% the extra zeros is a trick to get legend to work
% bar([o2_range(min_o2(group_order));zeros(size(group_order))]) 
% xlim([0.5 1.5])
% set(gca,'XTickLabel',{''})
% legend(flux_str(group_order))
% title('Minimum feasible O2 consumption')
% ylim([0 10]);
 
              
% % Bar graph and stats for ATP per oxygen at common o2
atp_data = squeeze(compare_V(group_order,atp,:));
% [p,tbl,stats] = anova1(atp_data');
% [c,m] = multcompare(stats);
figure
bar_data = squeeze(compare_X(group_order,atp));
bar_err = squeeze(compare_E(group_order,atp));
barweb(bar_data,bar_err,.8);
legend(flux_str(group_order))
title('ATP/O2 at minimum feasible oxygen')


% % % Bar graph for H+, glycogen-ATP ratios 
key_mets = [atp,h,glcgn];
key_met_labels = {'H+/ATP','Glycogen/ATP'};
figure
bar_data = squeeze(compare_X(group_order,key_mets))';
bar_err =  squeeze(compare_E(group_order,key_mets))';
for i = 2:3
    bar_data(i,:) = bar_data(i,:)./bar_data(1,:);
    bar_err(i,:) = bar_err(i,:)./bar_data(1,:);
end
bar(bar_data);
barweb(bar_data(2:3,:),bar_err(2:3,:),.8);
legend(flux_str(group_order))
set(gca,'XTickLabel',key_met_labels)
title('Key ratios')

% % % % % Bar graph of differential pathway usage
key_enzymes = [pyk,ac,ala,lac,pc,pdh,gpdh,sucd2,nadh];
key_enz_labels = {'PYK','ACS','ALAT','LDH','PC',...
                  'PDH','GPDH','Complex II','Complex I'};
figure
bar_data = squeeze(compare_X(group_order,key_enzymes))';
bar_err = squeeze(compare_E(group_order,key_enzymes))';
% for i = 1:size(bar_data,2)
%      bar_data(:,i) = bar_data(:,i)./o2_range(min_o2(i));
%      bar_err(:,i) = bar_err(:,i)./o2_range(min_o2(i));
% end
% bar(bar_data);
barweb(bar_data,bar_err,.8);
legend(flux_str(group_order))
set(gca,'XTickLabel',key_enz_labels)

%% Stats for comparing individual fluxes across groups

data = squeeze(compare_V(group_order,pdh,:)); % replace h with metabolite code
[p,tbl,stats] = anova1(data');
[c,m] = multcompare(stats);


%% Alternative simulation plots: clustergram, PCA of enzyme fluxes

% % % % Find all non-transfer reactions
% r_inds = [];
% for i = 1:length(model.rxns)
%     match = strfind(model.rxns(i),'t');
%     if isempty(match{1})
%         r_inds(end+1) = i;
%     end
% end
% r_inds = r_inds(find(r_inds > 15)); %exchange reactions are 1st 15
% r_inds = r_inds(find(r_inds ~= atps));
% % r_inds = r_inds(find(r_inds ~= cyoo));
% % r_inds = r_inds(find(r_inds ~= nadh));
% r_inds = r_inds(find(r_inds ~= cyor));
% % r_inds = r_inds(find(r_inds ~= sucd2));
% enz_rxns = model.rxns(r_inds);

%  
% % % Clustergram of enzyme fluxes
% rxn_X = compare_X(:,r_inds);
% nonzero_rxns = find(sum(rxn_X)>.1);
% clustergram(rxn_X(group_order,nonzero_rxns)','RowLabels',enz_rxns(nonzero_rxns),'ColumnLabels',flux_str(group_order),'pdist','correlation')


% % %~~~~~~~~~~~~~~~~~~~ PCA of simulation fluxes ~~~~~~~~~~~~~~~~~~~~~~~~~~~~~
% % Compute PCs
% % [coefs,scores,variances,t2] = princomp(squeeze(compare_X));  
% % 
% % % % Plot selected groups
% % figure
% % hold on
% % plot(scores(:,1),scores(:,2),'*');
% % xlabel('Component 1');ylabel('Component 2')
% % for flux_ind = 1:length(group_order)
% %     text(scores(flux_ind,1),scores(flux_ind,2),flux_str{group_order(flux_ind)});    
% % end
% % 
% % coef_mags = coefs(:,1).^2+coefs(:,2).^2;
% % [sorted_mags sort_inds] = sort(coef_mags,1,'descend');
% % top_inds = sort_inds(1:50);
% % figure
% % biplot(coefs(top_inds,[1 2]),'varlabels',enz_rxns(top_inds));
% % xlabel('Component 1');ylabel('Component 2');
% % 
% % figure
% % percent_explained = 100*variances/sum(variances);
% % pareto(percent_explained);
% % %     
