# Supplementary material for: Metabolism as means for hypoxia adaptation: metabolic profiling and flux balance analysis
Source: BMC Syst Biol. 2009 Sep 9;3:91. doi: 10.1186/1752-0509-3-91 (PMC2749811; doi:10.1186/1752-0509-3-91)
Supplement: Additional file 4 — Matlab scripts. M-files for normalization and principal component analysis of metabolite profiles, and for running and visualizing simulations, are provided in the zipped file "m-files.zip". Model files suitable for Matlab import are included. The COBRA Toolbox version 1.3.3 is required. The top-level script for the analysis is named "adapted_analysis.m." These scripts have not been tested for distribution and are provided without support for informational purposes only. [file 1752-0509-3-91-S4.zip › barweb.m]

function handles = barweb(barvalues, errors, width, groupnames, bw_title, bw_xlabel, bw_ylabel, bw_colormap, gridstatus, bw_legend)

%
% Usage: handles = barweb(barvalues, errors, width, groupnames, bw_title, bw_xlabel, bw_ylabel, bw_colormap, gridstatus, bw_legend)
%
% Ex: handles = barweb(my_barvalues, my_errors, [], [], [], [], [], bone, [], bw_legend)
%
% barweb is the m-by-n matrix of barvalues to be plotted.
% barweb calls the MATLAB bar function and plots m groups of n bars using the width and bw_colormap parameters.
% If you want all the bars to be the same color, then set bw_colormap equal to the RBG matrix value ie. (bw_colormap = [1 0 0] for all red bars)
% barweb then calls the MATLAB errorbar function to draw barvalues with error bars of length error.
% groupnames is an m-length cellstr vector of groupnames (i.e. groupnames = {'group 1'; 'group 2'}).  For no groupnames, enter [] or {}
% The errors matrix is of the same form of the barvalues matrix, namely m group of n errors.
% Gridstatus is either 'x','xy', 'y', or 'none' for no grid.
% No legend will be shown if the legend paramter is not provided
%
% The following default values are used if parameters are left out or skipped by using [].
% width = 1 (0 < width < 1; widths greater than 1 will produce overlapping bars)
% groupnames = '1', '2', ... number_of_groups
% bw_title, bw_xlabel, bw_ylabel = []
% bw_color_map = jet
% gridstatus = 'none'
% bw_legend = []
%
% A list of handles are returned so that the user can change the properties of the plot
% handles.curr_axis: handle to current axis
% handles.bars: handle to bar plot
% handles.errors: a vector of handles to the error plots, with each handle corresponding to a column in the error matrix
% handles.title: handle to plot title
% handles.xlabel: handle to xlabel
% handles.ylabel: handle to ylabel
% handles.legend: handle to legend
% handles.ca: handle to current axis
%
%
% See the MATLAB functions bar and errorbar for more information
%
% Author: Bolu Ajiboye
% Created: October 18, 2005 (ver 1.0)
% Updated: Dec 07, 2006 (ver 2.1)

% Get function arguments
if nargin < 2
	error('Must have at least the first two arguments:  barweb(barvalues, errors, width, groupnames, bw_title, bw_xlabel, bw_ylabel, bw_colormap, gridstatus, bw_legend)');
elseif nargin == 2
	width = 1;
	groupnames = 1:size(barvalues,1);
	bw_title = [];
	bw_xlabel = [];
	bw_ylabel = [];
	bw_colormap = jet;
	gridstatus = 'none';
	bw_legend = [];
elseif nargin == 3
	groupnames = 1:size(barvalues,1);
	bw_title = [];
	bw_xlabel = [];
	bw_ylabel = [];
	bw_colormap = jet;
	gridstatus = 'none';
	bw_legend = [];
elseif nargin == 4
	bw_title = [];
	bw_xlabel = [];
	bw_ylabel = [];
	bw_colormap = jet;
	gridstatus = 'none';
	bw_legend = [];
elseif nargin == 5
	bw_xlabel = [];
	bw_ylabel = [];
	bw_colormap = jet;
	gridstatus = 'none';
	bw_legend = [];
elseif nargin == 6
	bw_ylabel = [];
	bw_colormap = jet;
	gridstatus = 'none';
	bw_legend = [];
elseif nargin == 7
	bw_colormap = jet;
	gridstatus = 'none';
	bw_legend = [];
elseif nargin == 8
	gridstatus = 'none';
	bw_legend = [];
elseif nargin == 9
	bw_legend = [];
end

change_axis = 0;

if size(barvalues,1) ~= size(errors,1) || size(barvalues,2) ~= size(errors,2)
	error('barvalues and errors matrix must be of same dimension');
else
	if size(barvalues,2) == 1
		barvalues = barvalues';
		errors = errors';
	end
	if size(barvalues,1) == 1
		barvalues = [barvalues; zeros(1,length(barvalues))];
		errors = [errors; zeros(1,size(barvalues,2))];
		change_axis = 1;
	end
	numgroups = size(barvalues, 1); % number of groups
	numbars = size(barvalues, 2); % number of bars in a group
	if isempty(width)
		width = 1;
	end

	% Plot bars and errors
	handles.bars = bar(barvalues, width); hold on
	if length(bw_colormap)
		colormap(bw_colormap);
	else
		colormap(jet);
	end
	groupwidth = min(0.8, numbars/(numbars+1.5));
	for i = 1:numbars
		x = (1:numgroups) - groupwidth/2 + (2*i-1) * groupwidth / (2*numbars);
		handles.errors(i) = errorbar(x, barvalues(:,i), errors(:,i), 'k', 'linestyle', 'none');
	end
	set(gcf, 'color', 'white')

	if ~isempty(bw_title)
		handles.title = title(bw_title, 'fontsize',14);
	else
		handles.title = [];
	end
	if ~isempty(bw_xlabel)
		handles.xlabel =xlabel(bw_xlabel, 'fontsize',12);
	else
		handles.xlabel = [];
	end
	if ~isempty(bw_ylabel)
		handles.ylabel =ylabel(bw_ylabel, 'fontsize',12);
	else
		handles.ylabel = [];
	end

	set(gca, 'xticklabel', groupnames, 'box', 'off', 'ticklength', [0 0], 'fontsize', 12, 'xtick',1:numgroups);
	if isequal(gridstatus, 'x')
		set(gca,'xgrid','on');
		set(gca,'ygrid','off');
	elseif isequal(gridstatus, 'y')
		set(gca,'xgrid','off');
		set(gca,'ygrid','on');
	elseif isequal(gridstatus, 'xy')
		set(gca,'xgrid','on');
		set(gca,'ygrid','on');
	else
		set(gca,'xgrid','off');
		set(gca,'ygrid','off');
	end

	xlim([0.5 numgroups-change_axis+0.5]);

	if ~isempty(bw_legend)
		handles.legend = legend(bw_legend, 'location', 'best', 'fontsize',12);
		legend boxoff;
	else
		handles.legend = [];
	end
	
	handles.ca = gca;

	hold off
end

return
