# Supplementary material for: Metabolism as means for hypoxia adaptation: metabolic profiling and flux balance analysis
Source: BMC Syst Biol. 2009 Sep 9;3:91. doi: 10.1186/1752-0509-3-91 (PMC2749811; doi:10.1186/1752-0509-3-91)
Supplement: Additional file 4 — Matlab scripts. M-files for normalization and principal component analysis of metabolite profiles, and for running and visualizing simulations, are provided in the zipped file "m-files.zip". Model files suitable for Matlab import are included. The COBRA Toolbox version 1.3.3 is required. The top-level script for the analysis is named "adapted_analysis.m." These scripts have not been tested for distribution and are provided without support for informational purposes only. [file 1752-0509-3-91-S4.zip › normalize_nmr.m]

function normalized = normalize_nmr(nmr_data,norm_method,bradford,met_scale,met_labels)

% Preprocess NMR data for plotting and analysis.
% 
% NMR_data is m x n matrix of m metabolites and n samples, met_labels is
% length m cell array of metabolite labels, norm_method is either
% 'bradford','integral', or 'none', default 'bradford', rescale is a
% re-normalization of the group averages by a factor equal to the average
% of the sample normalization factors, met_scale is scaling of selected
% metabolites to counter relative distortions by the NOESY pulse program.


if nargin < 4
    met_scale = 0;
end
if nargin < 3
    norm_method = 'both';
end

[M N] = size(nmr_data);
bradford = bradford(1:N);

normalized = [];    
if strcmp(norm_method,'bradford') 
    for j = 1:N
        normalized(:,j) = nmr_data(:,j)./bradford(j);
    end
elseif strcmp(norm_method,'integral') | strcmp(norm_method,'both')
    integrals = sum(nmr_data);  %use high confidence only
    for j = 1:N
        normalized(:,j) = nmr_data(:,j)./integrals(j);
    end
    normalized = normalized*mean(integrals);
    if strcmp(norm_method,'both')
        factor = median(bradford);
%         sorted = sort(bradford);
%         if N < 3
%             factor = mean(sorted);
%         else
%             factor = mean(sorted(2:end-1));
%         end
        normalized = normalized/factor;
    end
else
    normalized = nmr_data;
end

if met_scale
    scale_factor = ones(length(met_labels),1);
    scale_factor(strmatch('4-aminobutyrate',met_labels,'exact')) = 1.11;
    scale_factor(strmatch('Acetate',met_labels,'exact')) = 1.23;
    scale_factor(strmatch('Alanine',met_labels,'exact')) = 2.01;
    scale_factor(strmatch('Glutamate',met_labels,'exact')) = 1.18;
    scale_factor(strmatch('Glutamine',met_labels,'exact')) = 1.12;
    scale_factor(strmatch('Lactate',met_labels,'exact')) = 1.32;
    scale_factor(strmatch('Oxalacetate',met_labels,'exact')) = 1.01;
    scale_factor(strmatch('Proline',met_labels,'exact')) = 1.12;
    scale_factor(strmatch('Pyruvate',met_labels,'exact')) = 1.22;
    
    for i = 1:M
        normalized(i,:) = normalized(i,:)*scale_factor(i);
    end
end
