# Supplementary material for: Metabolism as means for hypoxia adaptation: metabolic profiling and flux balance analysis
Source: BMC Syst Biol. 2009 Sep 9;3:91. doi: 10.1186/1752-0509-3-91 (PMC2749811; doi:10.1186/1752-0509-3-91)
Supplement: Additional file 4 — Matlab scripts. M-files for normalization and principal component analysis of metabolite profiles, and for running and visualizing simulations, are provided in the zipped file "m-files.zip". Model files suitable for Matlab import are included. The COBRA Toolbox version 1.3.3 is required. The top-level script for the analysis is named "adapted_analysis.m." These scripts have not been tested for distribution and are provided without support for informational purposes only. [file 1752-0509-3-91-S4.zip › pca_nmr.m]

% Compile all normalized samples into one matrix
all_NMR = [];
for i = group_list
    sample = normNMR{i};
    all_NMR(:,end+1:end+n_samples(i)) = sample;
end
[coefs,scores,variances,t2] = princomp(all_NMR');   % compute PCs
scores(:,1) = -scores(:,1);
% Use n_samples to compile means, since not all groups have N=5
sample_inds = {};
group_ave1 = [];
group_ave2 = [];
group_ave3 = [];
ind = 1;
for i = group_list
    group_sample_inds = [ind:ind+n_samples(i)-1];
    group_ave1(end+1) = mean(scores(group_sample_inds,1));
    group_ave2(end+1) = mean(scores(group_sample_inds,2));
    group_ave3(end+1) = mean(scores(group_sample_inds,3));
    sample_inds{end+1} = group_sample_inds;
    ind = ind+n_samples(i);
end

figure
subplot(2,1,1)
hold on
grid on
color_ind = 1;

%% PCA plot: groups

% Plot selected groups: PC1 vs PC2
for i = 1:length(group_list)
    group = group_list(i);
    plot_str = [colors{color_ind} '+'];
    plot(scores(sample_inds{i},1),scores(sample_inds{i},2),plot_str);
    xlabel('Component 1');ylabel('Component 2')
    plot(group_ave1(i),group_ave2(i),[colors{color_ind} '*']);
    text(group_ave1(i),group_ave2(i),group_names{group});    
    if color_ind == length(colors)
        color_ind = 1;
    else
        color_ind = color_ind+1;
    end
end
if exist('flux_list')
for i = 1:size(flux_list,1)
    src = flux_list(i,1);
    targ = flux_list(i,2);
    src_ind = find(group_list == src);
    targ_ind = find(group_list == targ);
    if src_ind & targ_ind
        line([group_ave1(src_ind) group_ave1(targ_ind)],[group_ave2(src_ind) group_ave2(targ_ind)])
    end
end
end

% Plot selected groups: PC1 vs PC3
subplot(2,1,2)
hold on
grid on
color_ind = 1;
for i = 1:length(group_list)
    group = group_list(i);
    plot_str = [colors{color_ind} '+'];
    plot(scores(sample_inds{i},1),scores(sample_inds{i},3),plot_str);
    xlabel('Component 1');ylabel('Component 3')
    plot(group_ave1(i),group_ave3(i),[colors{color_ind} '*']);
    text(group_ave1(i),group_ave3(i),group_names{group});    
    if color_ind == length(colors)
        color_ind = 1;
    else
        color_ind = color_ind+1;
    end
end
if exist('flux_list')
for i = 1:size(flux_list,1)
    src = flux_list(i,1);
    targ = flux_list(i,2);
    src_ind = find(group_list == src);
    targ_ind = find(group_list == targ);
    if src_ind & targ_ind
        line([group_ave1(src_ind) group_ave1(targ_ind)],[group_ave3(src_ind) group_ave3(targ_ind)])
    end
end
end

%% Supporting plots: compound and PC weights
figure
subplot(2,1,1)
biplot(coefs(:,[1 2]),'scores',[group_ave1' group_ave2'],'varlabels',mets);
xlabel('Component 1');ylabel('Component 2');
subplot(2,1,2)
biplot(coefs(:,[1 3]),'scores',[group_ave1' group_ave3'],'varlabels',mets);
xlabel('Component 1');ylabel('Component 3');

figure
percent_explained = 100*variances/sum(variances);
pareto(percent_explained);
