# Supplementary material for: Metabolism as means for hypoxia adaptation: metabolic profiling and flux balance analysis
Source: BMC Syst Biol. 2009 Sep 9;3:91. doi: 10.1186/1752-0509-3-91 (PMC2749811; doi:10.1186/1752-0509-3-91)
Supplement: Additional file 4 — Matlab scripts. M-files for normalization and principal component analysis of metabolite profiles, and for running and visualizing simulations, are provided in the zipped file "m-files.zip". Model files suitable for Matlab import are included. The COBRA Toolbox version 1.3.3 is required. The top-level script for the analysis is named "adapted_analysis.m." These scripts have not been tested for distribution and are provided without support for informational purposes only. [file 1752-0509-3-91-S4.zip › plot_nmr.m]

%xbar(nmr_means,nmr_SEs,met_labels);

figure
met_list = [1 3 4 5 6 7 9 10 11 30 42];%19 21 24 29 30 31 32 34 37 38 42];
% met_list = [1 3 6 42];
plot_aves = group_aves(met_list,group_list);
plot_SEs = group_SEs(met_list,group_list);
% 
% plot_SEs = plot_SEs(:,2:2:8)./plot_aves(:,1:2:8);
% plot_aves = plot_aves(:,2:2:8)./plot_aves(:,1:2:8);

barweb(plot_aves,plot_SEs);
xticks(1:length(met_list),mets(met_list),'rotation',90);
pos = get(gca,'Position');
pos(2) = pos(2) + 0.2; pos(4) = pos(4) - 0.2;
set(gca,'Position',pos)
ylabel('Concentration')

title(group_str);
% 
% legend(group_names(group_list(2:2:8)))
legend(group_names(group_list));
