# Supplementary material for: Metabolism as means for hypoxia adaptation: metabolic profiling and flux balance analysis
Source: BMC Syst Biol. 2009 Sep 9;3:91. doi: 10.1186/1752-0509-3-91 (PMC2749811; doi:10.1186/1752-0509-3-91)
Supplement: Additional file 4 — Matlab scripts. M-files for normalization and principal component analysis of metabolite profiles, and for running and visualizing simulations, are provided in the zipped file "m-files.zip". Model files suitable for Matlab import are included. The COBRA Toolbox version 1.3.3 is required. The top-level script for the analysis is named "adapted_analysis.m." These scripts have not been tested for distribution and are provided without support for informational purposes only. [file 1752-0509-3-91-S4.zip › preprocess_nmr.m]

% Normalization settings

normNMR = {};
group_aves = [];
group_SEs = [];
% percent_dev = [];
n_samples  = [];
%Process and plot
for i = 1:length(rawNMR)
    ignore_mets = [2 14 15 17]; 
    rawNMR{i}(ignore_mets,:) = 0; %no glycerol
    normalized = normalize_nmr(rawNMR{i},norm_method,bradford(i,:),met_scale,mets);
    normNMR{i} = normalized;
    nmr_means = mean(normalized')';
    nmr_SEs = std(normalized')'/sqrt(size(normalized,2));
    
    n_samples(i) = size(normNMR{i},2);
    group_aves(:,i) = nmr_means;
    group_SEs(:,i) = nmr_SEs;
%     nonzero_inds = find(nmr_means ~= 0);
%     nmr_percent_dev(nonzero_inds,i) =
%     nmr_SEs(nonzero_inds)./nmr_means(nonzero_inds);
end
% group_percent_devs = sum(abs(nmr_percent_dev));
% total_percent_dev = sum(group_percent_devs);


    
