# Supplementary material for: Metabolism as means for hypoxia adaptation: metabolic profiling and flux balance analysis
Source: BMC Syst Biol. 2009 Sep 9;3:91. doi: 10.1186/1752-0509-3-91 (PMC2749811; doi:10.1186/1752-0509-3-91)
Supplement: Additional file 4 — Matlab scripts. M-files for normalization and principal component analysis of metabolite profiles, and for running and visualizing simulations, are provided in the zipped file "m-files.zip". Model files suitable for Matlab import are included. The COBRA Toolbox version 1.3.3 is required. The top-level script for the analysis is named "adapted_analysis.m." These scripts have not been tested for distribution and are provided without support for informational purposes only. [file 1752-0509-3-91-S4.zip › rrefs.m]

function [A,jb,b] = rrefs(A,tol)

% Copyright 1984-2004 The MathWorks, Inc.
% $Revision: 5.9.4.2 $ $Date: 2004/04/10 23:30:09 $

% b is the new out
  
[m,n] = size(A);
b=1:m;
% Does it appear that elements of A are ratios of small
% integers?
[num, den] = rat(A);
rats = isequal(A,num./den);

% Compute the default tolerance if none was provided.
if (nargin < 2), tol = max(m,n)*eps(class(A))*norm(A,'inf'); end

% Loop over the entire matrix.
i = 1;
j = 1;
jb = [];
xb=[];
while (i <= m) && (j <= n)
   % Find value and index of largest element in the
% remainder of column j.
   [p,k] = max(abs(A(i:m,j)));
   k = k+i-1;
   if (p <= tol)
      % The column is negligible, zero it out.
      A(i:m,j) = zeros(m-i+1,1);
      j = j + 1;
   else
      % Remember column index
      jb = [jb j];
     
      % Swap i-th and k-th rows.
      
%       >>>>>>b([i k])=b([k i]);<<<<<<< The modification
      A([i k],j:n) = A([k i],j:n);
      % Divide the pivot row by the pivot element.
      A(i,j:n) = A(i,j:n)/A(i,j);
      % Subtract multiples of the pivot row from all the
% other rows.
     
      for k = [1:i-1 i+1:m]
         A(k,j:n) = A(k,j:n) - A(k,j)*A(i,j:n);
      end
      i = i + 1;
      j = j + 1;
   end
end

% Return "rational" numbers if appropriate.
if rats
    [num,den] = rat(A);
    A=num./den;
end
