# Supplementary material for: Metabolism as means for hypoxia adaptation: metabolic profiling and flux balance analysis
Source: BMC Syst Biol. 2009 Sep 9;3:91. doi: 10.1186/1752-0509-3-91 (PMC2749811; doi:10.1186/1752-0509-3-91)
Supplement: Additional file 4 — Matlab scripts. M-files for normalization and principal component analysis of metabolite profiles, and for running and visualizing simulations, are provided in the zipped file "m-files.zip". Model files suitable for Matlab import are included. The COBRA Toolbox version 1.3.3 is required. The top-level script for the analysis is named "adapted_analysis.m." These scripts have not been tested for distribution and are provided without support for informational purposes only. [file 1752-0509-3-91-S4.zip › Dros V1 simplified/v1 simple.met]

********************************************************************
*
* Database Name     : UCSD1.GENOMATICA.COM
* Program Name      : D. melanogaster
* Project Name      : Jake
* Study Owner       : MCCULLOCH
* Study Name        : Hypoxia
* Model Version     : Drosophila melanogaster Dmel - <Open Edition> - Myocyte central metabolism - MCCULLOCH - (07/25/2007 12:00 AM).
* Simulation Type   : Single Optimization
* Simulation Number : 4
* Simulation Name   : V1 - 1 glc unconstrained o2 (aerobic)
*
********************************************************************
METABOLITE NUMBER	METABOLITE	MOLECULE	COMPARTMENT	SHADOW PRICE

288c	13dpg(c)	3-Phospho-D-glyceroyl phosphate	Cytosol	-13.75
5576c	23dpg(c)	2,3-Disphospho-D-glycerate	Cytosol	-12.75
1120c	2pg(c)	D-Glycerate 2-phosphate	Cytosol	-13.75
772c	34hpp(c)	3-(4-Hydroxyphenyl)pyruvate	Cytosol	-38.75
259c	3pg(c)	3-Phospho-D-glycerate	Cytosol	-13.75
7924c	4aabutn(c)	4-Acetamidobutanoate	Cytosol	1.75
176c	4abut(c)	4-Aminobutanoate	Cytosol	0
9008c	4fumacac(c)	4-Fumarylacetoacetate	Cytosol	-38.75
9010c	4mlacac(c)	4-Maleylacetoacetate	Cytosol	-38.75
831c	5htrp(c)	5-Hydroxy-L-tryptophan	Cytosol	0
182c	6pgc(c)	6-Phospho-D-gluconate	Cytosol	0
963c	6pgl(c)	6-phospho-D-glucono-1,5-lactone	Cytosol	-33
18059c	Tyr-ggn(c)	Tyr-194 of apo-glycogenin protein (primer for glycogen synthesis)	Cytosol	0
319c	ac(c)	Acetate	Cytosol	-10
9016c	acac(c)	Acetoacetate	Cytosol	-21
1052c	acald(c)	Acetaldehyde	Cytosol	-11.75
11537c	accoa(c)	Acetyl-CoA	Cytosol	-11
224c	acgam(c)	N-Acetyl-D-glucosamine	Cytosol	-18
192c	acgam6p(c)	N-Acetyl-D-glucosamine 6-phosphate	Cytosol	-18
7471c	acrn(c)	O-Acetylcarnitine	Cytosol	-11
471c	adp(c)	ADP	Cytosol	0
310c	ahcys(c)	S-Adenosyl-L-homocysteine	Cytosol	0
314c	akg(c)	2-Oxoglutarate	Cytosol	-23.25
1063c	ala-B(c)	beta-Alanine	Cytosol	7.25
11412c	ala-L(c)	L-Alanine	Cytosol	9.5
1086c	amet(c)	S-Adenosyl-L-methionine	Cytosol	0
309c	amp(c)	AMP	Cytosol	0
5355c	arach(c)	Arachidic acid	Cytosol	0
18483c	arachcoa(c)	arachidyl coenzyme A	Cytosol	-1
25967c	arachcrn(c)	arachidyl carnitine	Cytosol	0
337c	arg-L(c)	L-Arginine	Cytosol	0
28248c	argp(c)	L-Arginine phosphate	Cytosol	0
232c	asn-L(c)	L-Asparagine	Cytosol	0
330c	asp-L(c)	L-Aspartate	Cytosol	7.25
465c	atp(c)	ATP	Cytosol	0
11888c	c226coa(c)	cervonyl coenzyme A	Cytosol	0
19243c	chtn(c)	chitin	Cytosol	-54
236c	cit(c)	Citrate	Cytosol	-25.5
474c	co2(c)	CO2	Cytosol	0
473c	coa(c)	Coenzyme A	Cytosol	0
163c	crn(c)	L-Carnitine	Cytosol	0
11891c	crvnc(c)	cervonic acid, C22:6 n-3	Cytosol	1
1062c	cys-L(c)	L-Cysteine	Cytosol	0
1072c	dhap(c)	Dihydroxyacetone phosphate	Cytosol	-16.5
133c	dhbpt(c)	6,7-Dihydrobiopterin	Cytosol	0
10791c	e4p(c)	D-Erythrose 4-phosphate	Cytosol	-49.5
87c	etoh(c)	Ethanol	Cytosol	-13.5
441c	f26bp(c)	D-Fructose 2,6-bisphosphate	Cytosol	-32
1053c	f6p(c)	D-Fructose 6-phosphate	Cytosol	-33
8349c	f6p-B(c)	beta-D-Fructose 6-phosphate	Cytosol	-33
340c	fald(c)	Formaldehyde	Cytosol	0
189c	fdp(c)	D-Fructose 1,6-bisphosphate	Cytosol	-33
312c	fe2(c)	Fe2+	Cytosol	0
1061c	fru(c)	D-Fructose	Cytosol	0
1081c	fum(c)	Fumarate	Cytosol	-17.75
1066c	g1p(c)	D-Glucose 1-phosphate	Cytosol	-33
438c	g3p(c)	Glyceraldehyde 3-phosphate	Cytosol	-16.5
765c	g6p(c)	D-Glucose 6-phosphate	Cytosol	-33
5881c	g6p-B(c)	beta-D-glucose 6-phosphate	Cytosol	-33
187c	gam6p(c)	D-Glucosamine 6-phosphate	Cytosol	-8
321c	gdp(c)	GDP	Cytosol	0
318c	glc-D(c)	D-Glucose	Cytosol	-33
6539c	glc-bD(c)	beta D-glucose	Cytosol	-33
11299c	gln-L(c)	L-Glutamine	Cytosol	25
313c	glu-L(c)	L-Glutamate	Cytosol	0
443c	glucys(c)	gamma-L-Glutamyl-L-cysteine	Cytosol	0
323c	gly(c)	Glycine	Cytosol	0
1077c	glyc(c)	Glycerol	Cytosol	-18.25
55c	glyc3p(c)	Glycerol 3-phosphate	Cytosol	-18.25
18061c	glygn1(c)	glycogen, structure 1 (glycogenin-11[1,4-Glc])	Cytosol	0
18062c	glygn2(c)	glycogen, structure 2 (glycogenin-1,6-{7[1,4-Glc], 4[1,4-Glc]})	Cytosol	0
18071c	glygn3(c)	glycogen, structure 3 (glycogenin-7[1,4-Glc])	Cytosol	-231
18142c	glygn4(c)	glycogen, structure 4 (glycogenin-1,6-{2[1,4-Glc], [1,4-Glc]})	Cytosol	264
1087c	gthox(c)	Oxidized glutathione	Cytosol	0
11388c	gthrd(c)	Reduced glutathione	Cytosol	0
327c	gtp(c)	GTP	Cytosol	0
1049c	h(c)	H+	Cytosol	0
3c	h2co3(c)	carbonic acid	Cytosol	0
317c	h2o(c)	H2O	Cytosol	0
315c	h2o2(c)	Hydrogen peroxide	Cytosol	0
297c	hdca(c)	Hexadecanoate (n-C16:0)	Cytosol	-118.5
5725c	hdcea(c)	Hexadecenoate (n-C16:1)	Cytosol	-116.75
21857c	hdcecrn(c)	Hexadecenoyl carnitine	Cytosol	-117.75
8780c	hdcoa(c)	Hexadecenoyl-CoA (n-C16:1CoA)	Cytosol	-117.75
9242c	hexc(c)	hexacosanoate (n-C26:0)	Cytosol	1
11013c	hexccoa(c)	Hexacosanoyl-CoA (n-C26:0CoA)	Cytosol	0
9021c	hgentis(c)	Homogentisate	Cytosol	-38.75
289c	k(c)	potassium	Cytosol	0
10931c	lac-L(c)	L-Lactate	Cytosol	-15.5
18473c	lgnc(c)	lignoceric acid	Cytosol	0
18490c	lgnccoa(c)	lignocericyl coenzyme A	Cytosol	-1
230c	mal-L(c)	L-Malate	Cytosol	-17.75
267c	malt(c)	Maltose	Cytosol	-66
1092c	meoh(c)	Methanol	Cytosol	0
7923c	n4abutn(c)	N4-Acetylaminobutanal	Cytosol	0
1023c	na1(c)	Sodium	Cytosol	0
466c	nad(c)	Nicotinamide adenine dinucleotide	Cytosol	0
467c	nadh(c)	Nicotinamide adenine dinucleotide - reduced	Cytosol	-1.75
469c	nadp(c)	Nicotinamide adenine dinucleotide phosphate	Cytosol	0
468c	nadph(c)	Nicotinamide adenine dinucleotide phosphate - reduced	Cytosol	0
476c	nh4(c)	Ammonium	Cytosol	25
470c	o2(c)	O2	Cytosol	0
322c	oaa(c)	Oxaloacetate	Cytosol	-16
8769c	ocdcea(c)	octadecenoate (n-C18:1)	Cytosol	-132.25
8782c	odecoa(c)	Octadecenoyl-CoA (n-C18:1CoA)	Cytosol	-133.25
11885c	odecrn(c)	octadecenoyl carnitine	Cytosol	-133.25
344c	pep(c)	Phosphoenolpyruvate	Cytosol	-13.75
1048c	phe-L(c)	L-Phenylalanine	Cytosol	-15.5
472c	pi(c)	Phosphate	Cytosol	1
11029c	pmtcoa(c)	Palmitoyl-CoA (n-C16:0CoA)	Cytosol	-119.5
2244c	pmtcrn(c)	L-Palmitoylcarnitine	Cytosol	-119.5
475c	ppi(c)	Diphosphate	Cytosol	1
2325c	pram(c)	5-Phospho-beta-D-ribosylamine	Cytosol	0
229c	pro-L(c)	L-Proline	Cytosol	-5.5
1078c	prpp(c)	5-Phospho-alpha-D-ribose 1-diphosphate	Cytosol	-82.5
311c	pyr(c)	Pyruvate	Cytosol	-13.75
1999c	r5p(c)	alpha-D-Ribose 5-phosphate	Cytosol	-82.5
1080c	rib-D(c)	D-Ribose	Cytosol	-82.5
261c	ru5p-D(c)	D-Ribulose 5-phosphate	Cytosol	0
140c	s7p(c)	Sedoheptulose 7-phosphate	Cytosol	-66
271c	sarcs(c)	Sarcosine	Cytosol	0
645c	sbt-D(c)	D-Sorbitol	Cytosol	-1.75
284c	sucsal(c)	Succinic semialdehyde	Cytosol	-23.25
135c	thbpt(c)	Tetrahydrobiopterin	Cytosol	0
867c	tre(c)	Trehalose	Cytosol	-66
454c	tre6p(c)	alpha,alpha'-Trehalose 6-phosphate	Cytosol	-65
1047c	trp-L(c)	L-Tryptophan	Cytosol	0
1051c	tyr-L(c)	L-Tyrosine	Cytosol	-15.5
477c	udp(c)	UDP	Cytosol	0
316c	udpg(c)	UDPglucose	Cytosol	-32
345c	utp(c)	UTP	Cytosol	2
283c	xu5p-D(c)	D-Xylulose 5-phosphate	Cytosol	0
319e	ac(e)	Acetate	Extra-organism	-10
11412e	ala-L(e)	L-Alanine	Extra-organism	9.5
5355e	arach(e)	Arachidic acid	Extra-organism	0
236e	cit(e)	Citrate	Extra-organism	-25.5
474e	co2(e)	CO2	Extra-organism	0
473e	coa(e)	Coenzyme A	Extra-organism	0
312e	fe2(e)	Fe2+	Extra-organism	0
318e	glc-D(e)	D-Glucose	Extra-organism	-33
1077e	glyc(e)	Glycerol	Extra-organism	-18.25
1049e	h(e)	H+	Extra-organism	0
317e	h2o(e)	H2O	Extra-organism	0
297e	hdca(e)	Hexadecanoate (n-C16:0)	Extra-organism	-118.5
5725e	hdcea(e)	Hexadecenoate (n-C16:1)	Extra-organism	-116.75
289e	k(e)	potassium	Extra-organism	0
10931e	lac-L(e)	L-Lactate	Extra-organism	-15.5
1023e	na1(e)	Sodium	Extra-organism	0
476e	nh4(e)	Ammonium	Extra-organism	25
470e	o2(e)	O2	Extra-organism	0
8769e	ocdcea(e)	octadecenoate (n-C18:1)	Extra-organism	-132.25
1048e	phe-L(e)	L-Phenylalanine	Extra-organism	-15.5
472e	pi(e)	Phosphate	Extra-organism	1
229e	pro-L(e)	L-Proline	Extra-organism	-5.5
867e	tre(e)	Trehalose	Extra-organism	-66
1051e	tyr-L(e)	L-Tyrosine	Extra-organism	-15.5
2994m	1pyr5c(m)	1-Pyrroline-5-carboxylate	Mitochondria	-3
9002m	2oxoadp(m)	2-Oxoadipate	Mitochondria	-3
176m	4abut(m)	4-Aminobutanoate	Mitochondria	0
174m	aacoa(m)	Acetoacetyl-CoA	Mitochondria	-22
319m	ac(m)	Acetate	Mitochondria	-10.25
9016m	acac(m)	Acetoacetate	Mitochondria	-21.25
1052m	acald(m)	Acetaldehyde	Mitochondria	-12.75
11537m	accoa(m)	Acetyl-CoA	Mitochondria	-11
7471m	acrn(m)	O-Acetylcarnitine	Mitochondria	-11
471m	adp(m)	ADP	Mitochondria	0
314m	akg(m)	2-Oxoglutarate	Mitochondria	-22.5
11412m	ala-L(m)	L-Alanine	Mitochondria	8.25
309m	amp(m)	AMP	Mitochondria	0
18483m	arachcoa(m)	arachidyl coenzyme A	Mitochondria	0
25967m	arachcrn(m)	arachidyl carnitine	Mitochondria	0
232m	asn-L(m)	L-Asparagine	Mitochondria	0
330m	asp-L(m)	L-Aspartate	Mitochondria	8
465m	atp(m)	ATP	Mitochondria	0
236m	cit(m)	Citrate	Mitochondria	-25.5
474m	co2(m)	CO2	Mitochondria	0
473m	coa(m)	Coenzyme A	Mitochondria	0
163m	crn(m)	L-Carnitine	Mitochondria	0
478m	fad(m)	Flavin adenine dinucleotide oxidized	Mitochondria	0
42m	fadh2(m)	Flavin adenine dinucleotide reduced	Mitochondria	-1.75
1084m	ficytc(m)	Ferricytochrome c	Mitochondria	0
1085m	focytc(m)	Ferrocytochrome c	Mitochondria	-.375
1081m	fum(m)	Fumarate	Mitochondria	-17
321m	gdp(m)	GDP	Mitochondria	0
313m	glu-L(m)	L-Glutamate	Mitochondria	-.25
761m	glu5sa(m)	L-Glutamate 5-semialdehyde	Mitochondria	0
356m	glutcoa(m)	Glutaryl-CoA	Mitochondria	0
1077m	glyc(m)	Glycerol	Mitochondria	-18.25
1087m	gthox(m)	Oxidized glutathione	Mitochondria	-2
11388m	gthrd(m)	Reduced glutathione	Mitochondria	-1
327m	gtp(m)	GTP	Mitochondria	0
1049m	h(m)	H+	Mitochondria	.25
3m	h2co3(m)	carbonic acid	Mitochondria	0
317m	h2o(m)	H2O	Mitochondria	0
315m	h2o2(m)	Hydrogen peroxide	Mitochondria	0
144m	hco3(m)	Bicarbonate	Mitochondria	-.25
21857m	hdcecrn(m)	Hexadecenoyl carnitine	Mitochondria	-117.75
8780m	hdcoa(m)	Hexadecenoyl-CoA (n-C16:1CoA)	Mitochondria	-117.75
158m	icit(m)	Isocitrate	Mitochondria	-25.5
10931m	lac-L(m)	L-Lactate	Mitochondria	-15.75
230m	mal-L(m)	L-Malate	Mitochondria	-17
466m	nad(m)	Nicotinamide adenine dinucleotide	Mitochondria	0
467m	nadh(m)	Nicotinamide adenine dinucleotide - reduced	Mitochondria	-3
469m	nadp(m)	Nicotinamide adenine dinucleotide phosphate	Mitochondria	0
468m	nadph(m)	Nicotinamide adenine dinucleotide phosphate - reduced	Mitochondria	0
476m	nh4(m)	Ammonium	Mitochondria	25
470m	o2(m)	O2	Mitochondria	0
461m	o2s(m)	Superoxide anion	Mitochondria	-.25
322m	oaa(m)	Oxaloacetate	Mitochondria	-14.25
10688m	occoa(m)	Octanoyl-CoA (n-C8:0CoA)	Mitochondria	-57.5
8782m	odecoa(m)	Octadecenoyl-CoA (n-C18:1CoA)	Mitochondria	-133.25
11885m	odecrn(m)	octadecenoyl carnitine	Mitochondria	-133.25
1304m	orn(m)	Ornithine	Mitochondria	22.25
344m	pep(m)	Phosphoenolpyruvate	Mitochondria	0
472m	pi(m)	Phosphate	Mitochondria	.75
11029m	pmtcoa(m)	Palmitoyl-CoA (n-C16:0CoA)	Mitochondria	-119.5
2244m	pmtcrn(m)	L-Palmitoylcarnitine	Mitochondria	-119.5
229m	pro-L(m)	L-Proline	Mitochondria	-5.5
311m	pyr(m)	Pyruvate	Mitochondria	-14
6324m	q8(m)	Ubiquinone-8	Mitochondria	0
6325m	q8h2(m)	Ubiquinol-8	Mitochondria	-1.75
8781m	stcoa(m)	Stearoyl-CoA (n-C18:0CoA)	Mitochondria	15.5
325m	succ(m)	Succinate	Mitochondria	-18.75
1058m	succoa(m)	Succinyl-CoA	Mitochondria	-19.5
284m	sucsal(m)	Succinic semialdehyde	Mitochondria	-22.25
