# Supplementary material for: Metabolism as means for hypoxia adaptation: metabolic profiling and flux balance analysis
Source: BMC Syst Biol. 2009 Sep 9;3:91. doi: 10.1186/1752-0509-3-91 (PMC2749811; doi:10.1186/1752-0509-3-91)
Supplement: Additional file 4 — Matlab scripts. M-files for normalization and principal component analysis of metabolite profiles, and for running and visualizing simulations, are provided in the zipped file "m-files.zip". Model files suitable for Matlab import are included. The COBRA Toolbox version 1.3.3 is required. The top-level script for the analysis is named "adapted_analysis.m." These scripts have not been tested for distribution and are provided without support for informational purposes only. [file 1752-0509-3-91-S4.zip › Dros V1 simplified/v1 simple.rxn]

********************************************************************
*
* Database Name     : UCSD1.GENOMATICA.COM
* Program Name      : D. melanogaster
* Project Name      : Jake
* Study Owner       : MCCULLOCH
* Study Name        : Hypoxia
* Model Version     : Drosophila melanogaster Dmel - <Open Edition> - Myocyte central metabolism - MCCULLOCH - (07/25/2007 12:00 AM).
* Simulation Type   : Single Optimization
* Simulation Number : 4
* Simulation Name   : V1 - 1 glc unconstrained o2 (aerobic)
*
********************************************************************
Ratio Constraints
Lower Bound	Upper Bound	Reaction 1	Reaction 2

REACTION NUMBER	ABBREVIATION	OFFICIAL NAME	DIRECTION	LOWER BOUND	UPPER BOUND	OBJECTIVE	FLUX VALUE	REDUCED COST

1012	DM_atp(c)	atp demand	Irreversible	0	999999	1	33	0
12494	EX_arach(e)	Arachidic acid exchange	Reversible	0	0	0	0	0
805	EX_co2(e)	CO2 exchange	Reversible	-999999	999999	0	6	0
13047	EX_glc(c)	D-Glucose exchange	Reversible	0	0	0	0	-33
99	EX_glc(e)	D-Glucose exchange	Reversible	-1	-1	0	-1	-33
104	EX_h(e)	H+ exchange	Reversible	-999999	999999	0	0	0
100	EX_h2o(e)	H2O exchange	Reversible	-999999	999999	0	6	0
4143	EX_hdca(e)	Hexadecanoate (n-C16:0) exchange	Reversible	0	0	0	0	-118.5
2040	EX_hdcea(e)	hexadecenoate (n-C16:1) exchange	Reversible	0	0	0	0	-116.75
804	EX_o2(e)	O2 exchange	Reversible	-999999	0	0	-6	0
4144	EX_ocdcea(e)	octadecenoate (n-C18:1) exchange	Reversible	0	0	0	0	-132.25
853	EX_phe-L(e)	L-Phenylalanine exchange	Reversible	0	0	0	0	-15.5
854	EX_pro-L(e)	L-Proline exchange	Reversible	0	0	0	0	-5.5
721	EX_tre(e)	Trehalose exchange	Reversible	0	0	0	0	-66
859	EX_tyr-L(e)	L-Tyrosine exchange	Reversible	0	0	0	0	-15.5
12760	sink_4abut	sink_4abut	Reversible	0	0	0	0	0
1291	sink_ac(c)	sink_ac(c)	Reversible	0	0	0	0	-10
12821	sink_ala-B(c)	sink_ala-B(c)	Reversible	0	0	0	0	7.25
7980	sink_ala-L(c)	sink_ala-L(c)	Reversible	0	0	0	0	9.5
21426	sink_ala-L(m)	sink ala-L, mitochondrial	Reversible	0	0	0	0	8.25
7982	sink_arg(c)	sink_arg(c)	Reversible	0	0	0	0	0
7983	sink_asn(c)	sink_asn(c)	Reversible	0	0	0	0	0
7993	sink_gln-L(c)	sink_gln-L(c)	Reversible	0	0	0	0	25
4547	sink_glu-L(c)	sink_glu-L(c)	Reversible	0	0	0	0	0
13373	sink_glyc(c)	sink_glyc(c)	Reversible	0	0	0	0	-18.25
21496	sink_lac-L	L-lactate sink	Reversible	0	999999	0	0	-15.5
1292	sink_nh4(c)	sink_nh4(c)	Reversible	0	0	0	0	25
4076	sink_oaa(c)	sink_oaa(c)	Reversible	0	0	0	0	-16
980	sink_oaa(m)	sink_oaa(m)	Reversible	0	0	0	0	-14.25
8006	sink_pro-L(c)	sink_pro-L(c)	Reversible	0	0	0	0	-5.5
1288	sink_pyr(c)	sink_pyr(c)	Reversible	0	0	0	0	-13.75
9498	2OXOADOXm	2-Oxoadipate:lipoamde 2-oxidoreductase(decarboxylating and acceptor-succinylating) (mitochondria)	Irreversible	0	999999	0	0	0
2388	34HPPOR	4-Hydroxyphenylpyruvate:oxygen oxidoreductase	Irreversible	0	999999	0	0	0
1683	4ABUTtm	4-aminobutanoate mitochondrial transport via diffusion	Reversible	-999999	999999	0	0	0
3251	ABTAr	4-aminobutyrate transaminase	Reversible	-999999	999999	0	0	0
9373	ABTArm	4-aminobutyrate transaminase, reversible (mitochondrial)	Reversible	-999999	999999	0	0	0
3474	ACACT1rm	acetyl-CoA C-acetyltransferase, mitochondrial	Reversible	-999999	999999	0	0	0
5495	ACACt2m	Acetoacetate mitochondrial transport via H+ symport	Reversible	-999999	999999	0	0	0
9377	ACGAMK	N-acetylglucosamine kinase	Irreversible	0	999999	0	0	0
241	ACONTm	Aconitate hydratase	Reversible	-999999	999999	0	2	0
21502	ACRNtmr	acetylcarnitine transport, mitochondrial, reversible	Reversible	-999999	999999	0	0	0
3123	ACSr	acetyl-CoA synthetase reversible	Reversible	-999999	999999	0	0	0
7129	ACYP	acylphosphatase	Irreversible	0	999999	0	0	-1
589	ACt2	acetate transport in via proton symport	Irreversible	0	999999	0	0	0
2190	ACt2m	acetate mitochondrial transport via proton symport	Reversible	-999999	999999	0	0	0
1557	ACt2r	acetate reversible transport via proton symport	Reversible	-999999	999999	0	0	0
181	ADK1	adenylate kinase	Reversible	-999999	999999	0	0	0
1572	ADK1m	adenylate kinase, mitochondrial	Reversible	-999999	999999	0	0	0
3518	AGDC	N-acetylglucosamine-6-phosphate deacetylase	Irreversible	0	999999	0	0	0
4072	AKGDm	2-oxoglutarate dehydrogenase	Irreversible	0	999999	0	2	0
4314	AKGMALtm	alpha-ketoglutarate/malate transporter	Reversible	-999999	999999	0	0	0
299	ALATA_L	L-alanine transaminase	Reversible	-999999	999999	0	0	0
1465	ALATA_Lm	L-alanine transaminase, mitochondrial	Reversible	-999999	999999	0	0	0
1357	ALAt2r	L-alanine reversible transport via proton symport	Reversible	-999999	999999	0	0	0
247	ALCD2x	alcohol dehydrogenase (ethanol)	Reversible	-999999	999999	0	0	0
248	ALDD2x	aldehyde dehydrogenase (acetaldehyde, NAD)	Irreversible	0	999999	0	0	0
1524	ALDD2xm	aldehyde dehydrogenase (acetylaldehyde, NAD), mitochondrial	Irreversible	0	999999	0	0	0
10085	AMY2	alpha-amylase (glygn2 -> glygn4)	Irreversible	0	999999	0	0	0
19070	ARACHCPT1	carnitine transferase	Irreversible	0	999999	0	0	-1
19071	ARACHCPT2	carnitine transferase	Irreversible	0	999999	0	0	0
19069	ARACHCRNt	transport into the mitochondria (carnitine)	Irreversible	0	999999	0	0	0
12456	ARACHt	fatty acid transport via diffusion	Reversible	-999999	999999	0	0	0
21168	ARGK	arginine kinase	Reversible	-999999	999999	0	0	0
9381	ASNNm	L-asparaginase (mitochondrial)	Irreversible	0	999999	0	0	-33
3426	ASP1DC	aspartate 1-decarboxylase	Irreversible	0	999999	0	0	0
260	ASPTA	aspartate transaminase	Reversible	-999999	999999	0	0	0
1453	ASPTAm	aspartate transaminase	Reversible	-999999	999999	0	0	0
4621	ATPS4m	ATP synthase (four protons for one ATP)	Irreversible	0	999999	0	29	0
2423	ATPtm	ADP/ATP transporter, mitochondrial	Irreversible	0	999999	0	31	0
4094	C160CPT1	carnitine O-palmitoyltransferase	Irreversible	0	999999	0	0	0
4093	C160CPT2	C160 transport into the mitochondria	Irreversible	0	999999	0	0	0
4104	C160CRNt	C160 transport into the mitochondria	Irreversible	0	999999	0	0	0
12961	C161CPT1	carnitine O-palmitoyltransferase	Irreversible	0	999999	0	0	0
12962	C161CPT2	C161 transport into the mitochondria	Irreversible	0	999999	0	0	0
12963	C161CRNt	C161 transport into the mitochondria	Irreversible	0	999999	0	0	0
4100	C181CPT1	carnitine octadecenoyl transferase	Irreversible	0	999999	0	0	0
4195	C181CPT2	carnitine octadecenoyl transferase	Irreversible	0	999999	0	0	0
4102	C181CRNt	C181 transport into the mitochondria	Irreversible	0	999999	0	0	0
2544	CAT	catalase	Irreversible	0	999999	0	0	0
4414	CATm	catalase	Irreversible	0	999999	0	0	0
13713	CHTNASE	chitinase	Irreversible	0	999999	0	0	0
8472	CITt4	Citrate exchange, diffusion	Reversible	-999999	999999	0	0	0
20699	CITtm	Citrate transporter, mitochondrial	Reversible	-999999	999999	0	0	0
1296	CO2t	CO2 transporter via diffusion	Reversible	-999999	999999	0	-6	0
2756	CO2tm	CO2 transport (diffusion), mitochondrial	Reversible	-999999	999999	0	-6	0
4073	COAt	CoA transporter	Reversible	-999999	999999	0	0	0
4074	COAtm	CoA transporter	Reversible	-999999	999999	0	0	0
1518	CRNtim	L-carnitine transport out of mitochondria via diffusion	Irreversible	0	999999	0	0	0
21503	CRNtr	carnitine transport, mitochondrial, reversible	Reversible	-999999	999999	0	0	0
8411	CSNATm	carnitine O-aceyltransferase, mitochondrial	Reversible	-999999	999999	0	0	0
4163	CSNATr	carnitine O-acetyltransferase	Reversible	-999999	999999	0	0	0
12	CSm	citrate synthase	Irreversible	0	999999	0	2	0
729	CYOOm	cytochrome c oxidase, mitochondrial	Irreversible	0	999999	0	6	0
21367	CYOR_u8ma	ubiquinol-8 cytochrome c reductase	Irreversible	0	999999	0	12	0
14579	DHPR	6,7-dihydropteridine reductase	Irreversible	0	999999	0	0	-1.75
761	DM_nadph	NADPH demand	Irreversible	0	999999	0	0	0
755	DPGase	Diphosphoglycerate phosphatase	Irreversible	0	999999	0	0	0
266	ENO	enolase	Reversible	-999999	999999	0	2	0
2112	FACOAL160	fatty-acid--CoA ligase (hexadecanoate)	Reversible	-999999	999999	0	0	0
2894	FACOAL161	fatty-acid--CoA ligase (hexadecenoate)	Reversible	-999999	999999	0	0	0
2110	FACOAL181	fatty-acid--CoA ligase (octadecenoate)	Reversible	-999999	999999	0	0	0
10286	FACOAL200	fatty-acid--CoA ligase	Reversible	-999999	999999	0	0	0
14108	FACOAL226	fatty-acid--CoA ligase	Reversible	-999999	999999	0	0	0
10294	FACOAL240	fatty-acid--CoA ligase	Reversible	-999999	999999	0	0	0
10290	FACOAL260	fatty-acid--CoA ligase (n-C26:0)	Reversible	-999999	999999	0	0	0
4214	FAOXC160	Beta oxidation of long chain fatty acid	Irreversible	0	999999	0	0	0
18978	FAOXC16180m	Beta oxidation  fatty acid	Irreversible	0	999999	0	0	0
18990	FAOXC1811603m	Beta oxidation  fatty acid	Irreversible	0	999999	0	0	0
18980	FAOXC200180m	Beta oxidation of long chain fatty acid	Irreversible	0	999999	0	0	0
8333	FAOXC80	Beta oxidation of med/long chain fatty acid	Irreversible	0	999999	0	0	0
268	FBA	fructose-bisphosphate aldolase	Reversible	-999999	999999	0	1	0
263	FBP	fructose-bisphosphatase	Irreversible	0	999999	0	0	-1
1040	FBP26	Fructose-2,6-bisphosphate 2-phosphatase	Irreversible	0	999999	0	0	0
13175	FE2t	iron (II) transport	Irreversible	0	999999	0	0	0
542	FUM	fumarase	Reversible	-999999	999999	0	0	0
2670	FUMAC	fumarylacetoacetase	Irreversible	0	999999	0	0	0
544	FUMm	fumarase, mitochondrial	Reversible	-999999	999999	0	2	0
1870	G3PD1ir	glycerol-3-phosphate dehydrogenase (NAD)	Irreversible	0	999999	0	2	0
13392	G3PD2m	glycerol-3-phosphate dehydrogenase (FAD), mitochondrial	Irreversible	0	999999	0	2	0
246	G6PDA	glucosamine-6-phosphate deaminase	Irreversible	0	999999	0	0	0
2941	G6PDH2r	glucose 6-phosphate dehydrogenase	Reversible	-999999	999999	0	0	0
1786	G6PI	Glucose-6-phosphate isomerase	Reversible	-999999	999999	0	0	0
1787	G6PI2	Glucose-6-phosphate isomerase	Reversible	-999999	999999	0	0	0
13217	G6PP	glucose-6-phosphate phosphatase	Irreversible	0	999999	0	0	-1
9530	GALM1	aldose 1-epimerase (glucose)	Irreversible	0	999999	0	0	0
201	GALU	UTP-glucose-1-phosphate uridylyltransferase	Reversible	-999999	999999	0	0	0
2841	GAPD	glyceraldehyde-3-phosphate dehydrogenase	Reversible	-999999	999999	0	2	0
3537	GF6PTA	glutamine-fructose-6-phosphate transaminase	Irreversible	0	999999	0	0	0
10067	GLBRAN	1,4-alpha-glucan branching enzyme (glygn1 -> glygn2)	Irreversible	0	999999	0	0	0
497	GLCt1	glucose transport (uniport)	Irreversible	0	999999	0	0	0
11809	GLCt1r	glucose transport (uniport)	Reversible	-999999	999999	0	1	0
3539	GLNS	glutamine synthetase	Irreversible	0	999999	0	0	-1
10094	GLPASE2	glycogen phosphorylase (amyls -> glc-D)	Irreversible	0	999999	0	0	0
3540	GLUCYS	gamma-glutamylcysteine synthetase	Irreversible	0	999999	0	0	-1
2960	GLUDC	Glutamate Decarboxylase	Irreversible	0	999999	0	0	0
261	GLUDx	glutamate dehydrogenase (NAD)	Reversible	-999999	999999	0	0	0
9365	GLUDxm	glutamate dehydrogenase (NAD) (mitochondrial)	Reversible	-999999	999999	0	0	0
9366	GLUDym	glutamate dehydrogenase (NADP), mitochondrial	Reversible	0	0	0	0	-3
3542	GLUPRT	glutamine phosphoribosyldiphosphate amidotransferase	Irreversible	0	999999	0	0	-58.5
1509	GLUt2m	L-glutamate reversible transport via proton symport, mitochondrial	Reversible	-999999	999999	0	0	0
1551	GLYCt	glycerol transport via channel	Reversible	-999999	999999	0	0	0
4023	GLYCtm	glycerol transport	Reversible	-999999	999999	0	0	0
256	GLYK	glycerol kinase	Irreversible	0	999999	0	0	0
2843	GND	phosphogluconate dehydrogenase	Irreversible	0	999999	0	0	0
9862	GNMT	glycine N-methyltransferase	Irreversible	0	999999	0	0	0
1655	GTHOr	glutathione oxidoreductase	Reversible	0	0	0	0	0
1410	GTHP	glutathione peridoxase	Reversible	-999999	999999	0	0	0
4914	GTHPm	glutathione peroxidase, mitochondria	Reversible	-999999	999999	0	0	0
4912	GTHRDt	Glutathione transport into mitochondria	Reversible	-999999	999999	0	0	0
3545	GTHS	glutathione synthetase	Irreversible	0	999999	0	0	-1
4415	H2CO3D	carboxylic acid dissociation	Reversible	-999999	999999	0	0	0
4417	H2CO3Dm	carboxylic acid dissociation	Reversible	-999999	999999	0	0	0
868	H2Ot	H2O transport via diffusion	Reversible	-999999	999999	0	-6	0
875	H2Otm	H2O transport, mitochondrial	Reversible	-999999	999999	0	-37	0
2911	HCO3Em	HCO3 equilibration reaction	Reversible	-999999	999999	0	0	0
1925	HDCAt	Hexadecanoate (n-C16:0) transport in via uniport	Irreversible	0	999999	0	0	0
1926	HDCEAt	hexadecenoate (n-C16:1) transport in via uniport	Irreversible	0	999999	0	0	0
2842	HEX1	hexokinase (D-glucose:ATP)	Irreversible	0	999999	0	1	0
2672	HGNTOR	Homogentisate:oxygen 1,2-oxidoreductase (decyclizing)	Irreversible	0	999999	0	0	0
779	Ht	proton diffusion	Reversible	-999999	999999	0	0	0
5333	Htm	Uncoupling protein	Irreversible	0	999999	0	0	-.25
486	ICDHxm	Isocitrate dehydrogenase (NAD+)	Irreversible	0	999999	0	2	0
493	ICDHym	Isocitrate dehydrogenase (NADP+)	Irreversible	0	999999	0	0	-3
1552	L-LACt2r	L-lactate reversible transport via proton symport	Reversible	-999999	999999	0	0	0
1295	L-LACtm	L-lactate transport, mitochondrial	Reversible	-999999	999999	0	0	0
2847	LDH_L	L-lactate dehydrogenase	Reversible	-999999	999999	0	0	0
2669	MACACI	maleylacetoacetate isomerase	Irreversible	0	999999	0	0	0
690	MALT	alpha-glucosidase	Irreversible	0	999999	0	0	0
541	MDH	malate dehydrogenase	Reversible	-999999	999999	0	0	0
543	MDHm	malate dehydrogenase, mitochondrial	Reversible	-999999	999999	0	2	0
2942	ME1m	malic enzyme (NAD), mitochondrial	Irreversible	0	999999	0	0	0
2848	ME2	malic enzyme (NADP)	Irreversible	0	999999	0	0	-4
1414	NABTNO	N4-Acetylaminobutanal:NAD+ oxidoreductase	Irreversible	0	999999	0	0	0
21425	NADH21m	NADH dehydrogenase 2, ubiquinone-8, mitochondrial	Irreversible	0	999999	0	8	0
2816	NDPK1	nucleoside-diphosphate kinase (ATP:GDP)	Reversible	-999999	999999	0	0	0
9825	NDPK1m	nucleoside-diphosphate kinase (ATP:GDP), mitochondrial	Reversible	-999999	999999	0	0	0
1382	NH4t	ammonia reversible transport	Reversible	-999999	999999	0	0	0
1417	NH4tm	NH3 mitochondrial transport	Reversible	-999999	999999	0	0	0
13752	NaKt	Na+/K+ exchanging ATPase	Irreversible	0	999999	0	0	-1
1298	O2t	o2 transport (diffusion)	Reversible	-999999	999999	0	6	0
762	O2tm	O2 transport (diffusion)	Reversible	-999999	999999	0	6	0
1928	OCDCEAt	Octadecenoate (n-C18:1) transport in via uniport	Irreversible	0	999999	0	0	0
3986	OCOAT1m	3-oxoacid CoA-transferase	Reversible	-999999	999999	0	0	0
9721	ORNTArm	ornithine transaminase reversible (m)	Reversible	-999999	999999	0	0	0
3319	P5CDm	1-pyrroline-5-carboxylate dehydrogenase, mitochondrial	Irreversible	0	999999	0	0	0
5206	PCm	pyruvate carboxylase	Irreversible	0	999999	0	0	-1
11	PDHm	pyruvate dehydrogenase	Irreversible	0	999999	0	2	0
4418	PEPCKm	Phosphoenolpyruvate carboxykinase (GTP)	Irreversible	0	999999	0	0	-14.25
267	PFK	phosphofructokinase	Irreversible	0	999999	0	1	0
271	PGI	glucose-6-phosphate isomerase	Reversible	-999999	999999	0	1	0
273	PGK	phosphoglycerate kinase	Reversible	-999999	999999	0	-2	0
278	PGL	6-phosphogluconolactonase	Irreversible	0	999999	0	0	-33
272	PGM	phosphoglycerate mutase	Reversible	-999999	999999	0	-2	0
2819	PGMT	phosphoglucomutase	Reversible	-999999	999999	0	0	0
9626	PHETHPTOX	L-Phenylalanine,tetrahydrobiopterin:oxygen oxidoreductase (4-hydroxylating)	Irreversible	0	999999	0	0	0
11928	PHEtec	L-phenylalanine transport via diffusion (extracellular to cytosol)	Reversible	-999999	999999	0	0	0
2757	PIt2m	phosphate transporter, mitochondrial	Reversible	-999999	999999	0	31	0
1560	PIt2r	phosphate reversible transport via symport	Reversible	-999999	999999	0	0	0
6677	PIt7	phosphate transport in/out via three Na+ symporter	Reversible	-999999	999999	0	0	0
295	PPA	inorganic diphosphatase	Irreversible	0	999999	0	0	-1
4304	PPKr	polyphosphate kinase	Reversible	-999999	999999	0	0	0
11975	PRDX	Peroxidase (multiple substrates)	Irreversible	0	999999	0	0	0
3652	PRO1xm	proline oxidase (NAD), mitochondrial	Irreversible	0	999999	0	0	0
10169	PROD2m	Proline dehydrogenase (m)	Irreversible	0	999999	0	0	-1
15270	PROt5r	L-proline transport via diffusion	Reversible	-999999	999999	0	0	0
1502	PROtm	L-proline transport, mitochondrial	Reversible	-999999	999999	0	0	0
343	PRPPS	phosphoribosylpyrophosphate synthetase	Reversible	-999999	999999	0	0	0
265	PYK	pyruvate kinase	Irreversible	0	999999	0	2	0
876	PYRt2m	pyruvate mitochondrial transport via proton symport	Reversible	-999999	999999	0	2	0
255	RBK	ribokinase	Irreversible	0	999999	0	0	0
281	RPE	ribulose 5-phosphate 3-epimerase	Reversible	-999999	999999	0	0	0
2050	SBTD_D2	D-sorbitol dehydrogenase (D-fructose producing)	Irreversible	0	999999	0	0	0
4915	SPODMm	superoxide dismutase	Irreversible	0	999999	0	0	0
10873	SSALxm	succinate-semialdehyde dehydrogenase (NAD) reversible (mitochondrial)	Irreversible	0	999999	0	0	-1
1176	SUCD1m	succinate dehydrogenase	Reversible	-999999	999999	0	2	0
20640	SUCD3-u8m	succinate dehydrogenase (ubiquinone-8), mitochondrial	Reversible	-999999	999999	0	4	0
2761	SUCOASm	Succinate--CoA ligase (ADP-forming)	Reversible	-999999	999999	0	-2	0
282	TALA	transaldolase	Reversible	-999999	999999	0	0	0
283	TKT1	transketolase	Reversible	-999999	999999	0	0	0
4641	TKT2	transketolase	Reversible	-999999	999999	0	0	0
276	TPI	triose-phosphate isomerase	Reversible	-999999	999999	0	1	0
2727	TRE6PP	trehalose-phosphatase	Irreversible	0	999999	0	0	0
2653	TRE6PSr	alpha,alpha-trehalose-phosphate synthase (UDP-forming)	Reversible	-999999	999999	0	0	0
695	TREH	alpha,alpha-trehalase	Irreversible	0	999999	0	0	0
1555	TREt2	trehalose transport in via proton symporter	Irreversible	0	999999	0	0	0
9573	TRPHYDRO1	L-Tryptophan,tetrahydrobiopterin:oxygen oxidoreductase (5-hydroxylating)	Irreversible	0	999999	0	0	0
331	TYRTA	tyrosine transaminase	Reversible	-999999	999999	0	0	0
12566	TYRt	L-tyrosine transport	Reversible	-999999	999999	0	0	0
