# Supplementary material for: Metabolism as means for hypoxia adaptation: metabolic profiling and flux balance analysis
Source: BMC Syst Biol. 2009 Sep 9;3:91. doi: 10.1186/1752-0509-3-91 (PMC2749811; doi:10.1186/1752-0509-3-91)
Supplement: Additional file 4 — Matlab scripts. M-files for normalization and principal component analysis of metabolite profiles, and for running and visualizing simulations, are provided in the zipped file "m-files.zip". Model files suitable for Matlab import are included. The COBRA Toolbox version 1.3.3 is required. The top-level script for the analysis is named "adapted_analysis.m." These scripts have not been tested for distribution and are provided without support for informational purposes only. [file 1752-0509-3-91-S4.zip › fba_sensitivity.m]

function [flux_vals,flux_ave,flux_SE,all_test,n_solutions] = fba_sensitivity(model,model_inds,constraint_ave,constraint_SE,n_sim,force)

x = [];
all_test = [];  % for debugging
no_sol = [];
for s = 1:n_sim
    if n_sim == 1
        test_fluxes = constraint_ave;
    else
        % Random fluxes = random(mean 0,std 1)*SD + mean
        rand_vector = randn(size(constraint_ave));
        test_fluxes = rand_vector.*constraint_SE + constraint_ave;
    end
    all_test(:,s) = test_fluxes;

    for ind = 1:length(model_inds)
        if force == 1
            model.ub(model_inds(ind)) = test_fluxes(ind);
            model.lb(model_inds(ind)) = test_fluxes(ind);
        else
            if test_fluxes(ind) > 0
                model.ub(model_inds(ind)) = test_fluxes(ind);
                model.lb(model_inds(ind)) = 0;
            elseif test_fluxes(ind) < 0
                model.ub(model_inds(ind)) = 0;
                model.lb(model_inds(ind)) = test_fluxes(ind);
            elseif test_fluxes(ind) == 0
                model.ub(model_inds(ind)) = 0;
                model.lb(model_inds(ind)) = 0;
            end
        end
            
    end

    sol = optimizeCbModel(model);
    if sol.f ~= 0 && ~isinf(sol.f)
        x(:,end+1) = sol.x;
    else
        no_sol(s) = 1;
    end
end

n_solutions = size(x,2);
flux_vals = zeros(size(model.rxns,1),n_sim);
if n_solutions > 1
    flux_vals(:,1:n_solutions) = x;
    flux_ave = mean(x')';
    flux_SE = std(x')';
elseif n_solutions == 1
    flux_vals(:,1) = x;
    flux_ave = x;
    flux_SE = zeros(size(x));
elseif n_solutions == 0;
    flux_ave = zeros(size(model.rxns));
    flux_SE = zeros(size(model.rxns));
end
end
