# Supplementary material for: Metabolism as means for hypoxia adaptation: metabolic profiling and flux balance analysis
Source: BMC Syst Biol. 2009 Sep 9;3:91. doi: 10.1186/1752-0509-3-91 (PMC2749811; doi:10.1186/1752-0509-3-91)
Supplement: Additional file 4 — Matlab scripts. M-files for normalization and principal component analysis of metabolite profiles, and for running and visualizing simulations, are provided in the zipped file "m-files.zip". Model files suitable for Matlab import are included. The COBRA Toolbox version 1.3.3 is required. The top-level script for the analysis is named "adapted_analysis.m." These scripts have not been tested for distribution and are provided without support for informational purposes only. [file 1752-0509-3-91-S4.zip › init_labels.m]

% Calculated metabolites
atp = find(strcmp(model.rxns,'DM_atp(c)'));
co2 = find(strcmp(model.rxns,'EX_co2(e)'));
h = find(strcmp(model.rxns,'EX_h(e)'));
h2o = find(strcmp(model.rxns,'EX_h2o(e)'));
o2 = find(strcmp(model.rxns,'EX_o2(e)'));
nh4 = find(strcmp(model.rxns,'sink_nh4(c)'));

% Glycogen 
glcgn = find(strcmp(model.rxns,'EX_glc(e)'));

% NMR metabolites
glc = find(strcmp(model.rxns,'EX_glc(c)'));
abut = find(strcmp(model.rxns,'sink_4abut'));
ac = find(strcmp(model.rxns,'sink_ac(c)'));
ala = find(strcmp(model.rxns,'sink_ala-L(c)'));
ala_m = find(strcmp(model.rxns,'sink_ala-L(m)'));
gln = find(strcmp(model.rxns,'sink_gln-L(c)'));
glu = find(strcmp(model.rxns,'sink_glu-L(c)'));
lac = find(strcmp(model.rxns,'sink_lac-L'));
oaa = find(strcmp(model.rxns,'sink_oaa(m)'));
pro = find(strcmp(model.rxns,'sink_pro-L(c)'));
pyr = find(strcmp(model.rxns,'sink_pyr(c)'));

% Intrasystem fluxes
pfk = find(strcmp(model.rxns,'PFK'));
gpdh = find(strcmp(model.rxns,'G3PD1ir'));
pgm = find(strcmp(model.rxns,'PGM'));
pgk = find(strcmp(model.rxns,'PGK'));
pyk = find(strcmp(model.rxns,'PYK'));
glud = find(strcmp(model.rxns,'GLUDx'));
gludm = find(strcmp(model.rxns,'GLUDxm'));
glns = find(strcmp(model.rxns,'GLNS'));
alat = find(strcmp(model.rxns,'ALATA_L'));
alatm = find(strcmp(model.rxns,'ALATA_Lm'));
acs = find(strcmp(model.rxns,'ACSr'));
pc = find(strcmp(model.rxns,'PCm'));
pdh = find(strcmp(model.rxns,'PDHm'));
cs = find(strcmp(model.rxns,'CSm'));
sucd = find(strcmp(model.rxns,'SUCD1m'));
sucoas = find(strcmp(model.rxns,'SUCOASm'));
mdh = find(strcmp(model.rxns,'MDHm'));
nadh = find(strcmp(model.rxns,'NADH21m'));
sucd2 = find(strcmp(model.rxns,'SUCD3-u8m'));
cyoo = find(strcmp(model.rxns,'CYOOm'));
cyor = find(strcmp(model.rxns,'CYOR_u8ma'));
atps = find(strcmp(model.rxns,'ATPS4m'));


% Not used but available if needed
alaB = find(strcmp(model.rxns,'sink_ala-B(c)'));
arg = find(strcmp(model.rxns,'sink_arg(c)'));
asn = find(strcmp(model.rxns,'sink_asn(c)'));
glyc = find(strcmp(model.rxns,'sink_glyc(c)'));
phe = find(strcmp(model.rxns,'EX_phe-L(e)'));
pro_ex = find(strcmp(model.rxns,'EX_pro-L(e)'));
tre = find(strcmp(model.rxns,'EX_tre(e)'));
tyr = find(strcmp(model.rxns,'EX_tyr-L(e)'));
           

all_inds = [atps,atp,nadh,sucd2,cyoo,cyor,o2,co2,h2o,...
            h,nh4,pfk,gpdh,pgm,pgk,pyk,pdh,cs,sucd,mdh,...
            gludm,glcgn,ac,ala,lac,abut,glc,glu,gln,oaa,pro,pyr];
all_labels = {'atps','atp','nadh','sucd_etc','cyoo','cyor','o2','co2','h2o',...
            'h','nh4','pfk','gpdh','pgm','pgk','pyk','pdh','cs','sucd','mdh',...
            'gludm','glcgn','ac','ala','lac','abut','glc','glu','gln','oaa','pro','pyr'};
    
NMR_mets_abbrev = {'lac';
                   'ala';
                   'glu';
                   'gln';
                   'ac';
                   'glc';
                   'b-ala';
                   '4abut';
                   'pyr'};
                   'oaa';

NMR_mets = {'Lactate';
            'Alanine';
            'Glutamate';
            'Glutamine';
            'Acetate';
            'Glucose';
            'b-Alanine';
            '4-aminobutyrate';
            'Pyruvate';
            'Oxalacetate'};
        
NMR_inds = [lac;
            ala;
            glu;
            gln;
            ac;
            glc;
            alaB;
            abut;
            pyr;
            oaa];
