# Supplementary material for: Metabolism as means for hypoxia adaptation: metabolic profiling and flux balance analysis
Source: BMC Syst Biol. 2009 Sep 9;3:91. doi: 10.1186/1752-0509-3-91 (PMC2749811; doi:10.1186/1752-0509-3-91)
Supplement: Additional file 4 — Matlab scripts. M-files for normalization and principal component analysis of metabolite profiles, and for running and visualizing simulations, are provided in the zipped file "m-files.zip". Model files suitable for Matlab import are included. The COBRA Toolbox version 1.3.3 is required. The top-level script for the analysis is named "adapted_analysis.m." These scripts have not been tested for distribution and are provided without support for informational purposes only. [file 1752-0509-3-91-S4.zip › model_nmr.m]

model.lb(glcgn) = -bound;
model.lb(nh4) = -bound;
model.ub(nh4) = bound;

constraint_mets = [1:10]; % Use only 1st 10 metabolites in NMR_mets for model
duration = 240; %in minutes
force_fluxes = 1;

% % For each experimental group
all_V = [];
all_X = [];
all_E = [];
all_n_sol = [];
for flux_ind = 1:size(flux_list,1)
    title_str = flux_str{flux_ind};
    control = flux_list(flux_ind,1);
    hypoxia = flux_list(flux_ind,2);
    % Multiply by 1000 for nmol unit, divide by 240 for per min.
    NMR_fluxes = (group_aves(:,hypoxia) - group_aves(:,control))*1000/240;
    NMR_SEs = ((group_SEs(:,hypoxia).^2 + group_SEs(:,control).^2).^0.5)*1000/240;

    constraint_ave = [];
    constraint_SE = [];
    % Use NMR_mets and NMR_inds from init_labels to find model indices.
    if verbose;disp(flux_str(flux_ind));end
    for i = constraint_mets
        ind = strmatch(NMR_mets(i),mets,'exact');
        % Ignore these fluxes if they are incompatible with rxn direction
        if strmatch(NMR_mets(i),'b-Alanine') | strmatch(NMR_mets(i),'4-aminobutyrate')
            if NMR_fluxes(ind) < 0
                NMR_fluxes(ind) = 0;
                NMR_SEs(ind) = 0;
            end
        end
        constraint_ave(i) = NMR_fluxes(ind);
        constraint_SE(i) = NMR_SEs(ind);
        if verbose;disp([NMR_mets{i} ':    ' num2str(constraint_ave(i))]);end
    end
    
 % % Sweep simulations across range of oxygen, gather mean, SE of fluxes
    X = [];  % flux averages, row = rxn, col = o2 uptake
    E = [];  % flux errors
    V = [];  % flux values for all simulations dims = (rxn,n_sim,o2)
    n_sol_range = [];
 
    for o2lb = o2_range
        model.lb(o2) = -o2lb;
        [flux_vals,flux_ave,flux_SE,all_test,n_sol] = fba_sensitivity(model,NMR_inds(constraint_mets),constraint_ave,constraint_SE,n_sim,force_fluxes);
        V(:,:,end+1) = flux_vals;
        X(:,end+1) = flux_ave;
        E(:,end+1) = flux_SE;
        n_sol_range(end+1) = n_sol;
    end
    
    all_V(flux_ind,:,:,:) = V;
    all_X(flux_ind,:,:) = X;
    all_E(flux_ind,:,:) = E;
    all_n_sol(flux_ind,:) = n_sol_range;

end
